# Supplementary material for: Physical Activity and Exercise: Text Mining Analysis
Source: Int J Environ Res Public Health. 2021 Sep 13;18(18):9642. doi: 10.3390/ijerph18189642 (PMC8467476; doi:10.3390/ijerph18189642)
Supplement: Supplementary file 1 [file ijerph-18-09642-s001.zip]

Archive with 2 entries (2 files):
- S1 Words.xlsx
- S2 Documents.xlsx
