# Supplementary material for: Physical Activity and Exercise: Text Mining Analysis
Source: Int J Environ Res Public Health. 2021 Sep 13;18(18):9642. doi: 10.3390/ijerph18189642 (PMC8467476; doi:10.3390/ijerph18189642)
Supplement: Supplementary file 1 [file ijerph-18-09642-s001.zip › S1 Words.xlsx]

## Sheet: Sheet1
Topic_1	Score_1	Topic_2	Score_2	Topic_3	Score_3	Topic_4	Score_4	Topic_5	Score_5	Topic_6	Score_6	Topic_7	Score_7	Topic_8	Score_8	Topic_9	Score_9	Topic_10	Score_10	Topic_11	Score_11	Topic_12	Score_12	Topic_13	Score_13	Topic_14	Score_14	Topic_15	Score_15	Topic_16	Score_16	Topic_17	Score_17	Topic_18	Score_18	Topic_19	Score_19	Topic_20	Score_20
social	0.12841	system	0.143073	health	0.396329	obesity	0.539692	child	0.443282	activity	1.01948	student	1.1678	behavior	0.332417	intervention	1.12723	patient	1.08167	exercise	0.799058	sport	0.870176	systematic	0.250844	body	0.409333	patient	0.423539	school	1.01792	intake	0.887605	muscle	0.470287	asthma	0.839858	bone	1.08922
school	0.0956007	model	0.13368	student	0.339698	child	0.499864	health	0.403884	physical	0.909823	teacher	0.222792	social	0.247909	trial	0.34662	treatment	0.440174	training	0.415509	physical	0.669427	intervention	0.243125	fat	0.308461	exercise	0.266492	environment	0.379971	food	0.820993	strength	0.346104	sleep	0.797302	bmd	0.34231
research	0.0926277	laboratory	0.0870369	woman	0.311386	overweight	0.449174	parent	0.369455	sedentary	0.341618	learning	0.209255	physical	0.178551	program	0.32649	therapy	0.25152	effect	0.245025	fitness	0.395	search	0.187373	diabetes	0.301292	heart	0.250721	neighborhood	0.244647	dietary	0.555564	injury	0.257544	child	0.336546	mass	0.277797
article	0.0872241	technique	0.0569152	risk	0.210331	weight	0.410115	family	0.21356	day	0.298418	learn	0.20346	perceive	0.153612	cancer	0.239781	pain	0.236127	performance	0.170422	child	0.38302	health	0.175778	blood	0.281403	cardiac	0.163876	urban	0.218242	energy	0.430879	training	0.163001	symptom	0.209088	mineral	0.264746
paper	0.0854566	human	0.0556189	among	0.209573	bmi	0.367082	physical	0.180855	mvpa	0.235577	course	0.19251	adolescent	0.150414	baseline	0.213284	clinical	0.201388	aerobic	0.167412	activity	0.356287	literature	0.149159	mass	0.222014	oxygen	0.158015	rural	0.185508	consumption	0.420333	pain	0.158908	exposure	0.135942	density	0.241545
exercise	0.0847097	cost	0.0522295	factor	0.207337	body	0.203482	activity	0.176336	child	0.228473	skill	0.176162	psychological	0.137315	month	0.210289	disorder	0.174937	train	0.14139	motor	0.30389	evidence	0.143253	risk	0.208316	pulmonary	0.152266	active	0.172311	eat	0.338785	knee	0.154935	respiratory	0.122639	fracture	0.228525
work	0.0731364	experiment	0.0464427	prevalence	0.182454	girl	0.188932	program	0.173278	time	0.190278	education	0.167505	health	0.13574	change	0.178152	care	0.159545	cognitive	0.127875	participation	0.303736	article	0.132563	insulin	0.205715	peak	0.146499	child	0.168838	diet	0.329434	player	0.123701	exercise-induced	0.121902	cerebral	0.205637
education	0.0716546	datum	0.0451326	man	0.142485	obese	0.188438	community	0.153746	spend	0.141812	exercise	0.161354	depression	0.127333	effect	0.172032	symptom	0.151623	session	0.11299	game	0.201745	research	0.115632	cardiovascular	0.197598	capacity	0.135883	environmental	0.155012	fruit	0.237841	balance	0.123021	asthmatic	0.118652	palsy	0.186109
experience	0.0706715	exercise	0.0445961	high	0.131978	adolescent	0.164636	obesity	0.14558	accelerometer	0.130878	teaching	0.134046	mental	0.123087	outcome	0.170727	quality	0.133789	min	0.107704	athlete	0.200378	database	0.10869	metabolic	0.186218	child	0.126588	park	0.140178	vegetable	0.227075	back	0.119185	airway	0.115328	growth	0.182971
process	0.0559115	genetic	0.0441694	survey	0.121519	association	0.159239	school	0.140713	min	0.114211	knowledge	0.118514	motivation	0.12068	follow-up	0.16412	disease	0.129965	intensity	0.107074	skill	0.186301	quality	0.108466	pressure	0.184577	function	0.11798	walk	0.135752	vitamin	0.179681	test	0.115517	air	0.104254	body	0.158968
