# Supplementary material for: Physical Activity and Exercise: Text Mining Analysis
Source: Int J Environ Res Public Health. 2021 Sep 13;18(18):9642. doi: 10.3390/ijerph18189642 (PMC8467476; doi:10.3390/ijerph18189642)
Supplement: Supplementary file 1 [file ijerph-18-09642-s001.zip › S2 Documents.xlsx]

## Sheet: Sheet1
resumen_sel	fecha_sel	id_sel	probabi
On Being Professional in the 21st Century: An Empirically Informed Essay.The purpose of this article is to reflect on the ongoing transformation of the Big 8/6/5/4 public accounting firms, with the intent of helping primarily doctoral students and junior faculty engaged in developing their own research programs. Drawing on a variety of theoretical research traditions that we have employed in our …	2015	10.2308/ajpt-50698	0.815249
From Capitol Hill to Dupont Circle and Beyond: The Influence of Policy Actors in the Federal Higher Education Rulemaking Process.The federal higher education rulemaking process develops policies that can profoundly affect college students, higher education institutions, and other actors in the higher education policy community. But little has been researched about the influence that different typ…	2015	10.1353/jhe.2015.0015	0.665076
Emirati women's higher educational leadership formation under globalisation: culture, religion, politics, and the dialectics of modernisation.The United Arab Emirates (UAE) is a small state transitioning from traditional communities into a modern society. This is a complex process: it involves instilling a national identity over tribal structures; modernising and technologising while retaining Is…	2015	10.1080/09540253.2015.1028901	0.681227
Gymnastics and Sport at German Universities: The Example of the Teacher Training College in Tubingen from the Beginnings to Its Academic Acceptance.The University of Tubingen in the southwest of Germany claims to have the oldest tradition for gymnastics and sports of any German University. In 1839, the Ministry for Education of the Kingdom of Wuerttemberg officially decreed that there would be a …	2015	10.1080/09523367.2015.1020302	0.608426
Interdisciplinary and Intradisciplinary Research and Teaching in Kinesiology: Continuing the Conversation.Interdisciplinary work is increasingly becoming a larger expectation in research and teaching. Moreover, prominent kinesiologists have proposed interdisciplinary research as a solution to perceived and/or real fragmentation issues that have developed within the field and across, and even with…	2015	10.1080/00336297.2015.1017586	0.69991
Economic Liberalization in 1991 and Its Impact on Elementary Education in India.The basic foundation of policy making had undergone profound shifts over the past two decades as the policy makers are inclined to rely heavily on the exercise of power in their pursuit of development and prosperity. Government interventionism was subject to a strong intellectual and political backlash, and a new ideo…	2015	10.1177/2158244015579517	0.787507
'The ignorance of the uneducated': Ford Foundation philanthropy, the IIE, and the geographies of educational exchange.During the early years of the Cold War, the Ford Foundation became one of the largest philanthropic foundations of the twentieth century, using its vast wealth to engineer a world according to its own ideas and principles. Educational exchange was crucial to the Foundation's plans…	2015	10.1016/j.jhg.2015.01.006	0.807653
Children and young mothers' agency in the context of conflict: A review of the experiences of formerly abducted young people in Northern Uganda.This paper critically examines the experiences of formerly abducted young women during their captivity with the Lord Resistance Army rebels and in the resettlement and reintegration period. Special attention is given to their exercise of agency and choice…	2015	10.1016/j.chiabu.2015.01.005	0.635608
Preparing Students For Science in the Face of Social Controversy.Science educators often teach topics that are largely resolved in the scientific community yet remain controversial in broader society. In such cases, students may perceive the teacher as biased. We present two exercises that foster more objective learning about the scientific underpinnings of socially controversial topics. The firs…	2015	10.1525/abt.2015.77.4.8	0.643668
The Dictatorship Game: Simulating a Transition to Democracy.A central topic in the comparative-politics subdiscipline is the study of democratic transitions. Despite a growing role-playing literature, there are currently no simulations that illustrate the dynamics of democratic transitions. This article proposes a role-playing simulation that demonstrates to students why it is difficult for count…	2015	10.1017/S1049096514002108	0.631435
Examining Cultural Intelligence and Cross-Cultural Negotiation Effectiveness.International negotiation failures are often linked to deficiencies in negotiator cross-cultural capabilities, including limited understanding of the cultures engaged in the transaction, an inability to communicate with persons from different cultural backgrounds, and limited behavioral flexibility to adapt to culturally…	2015	10.1177/1052562914543273	0.618933
Schooling in the Kovno Ghetto: cultural reproduction as a form of defiance.When Soviet forces entered the Kovno Ghetto (Lithuania) on 1 August 1944 they found a scene of mass destruction. What happened at Kovno was a reflection of the extent of the Final Solution, where the goal was to extinguish not only the Jews, but their entire culture. While the Final Solution was instituted throughout Europ…	2015	10.1080/00309230.2014.998686	0.633334
META-ANALYSIS OF RESEARCH ON GENDER VIOLENCE: THE STATE PRODUCING KNOWLEDGE.This paper provides a meta-analysis (quantitative/qualitative) empirical research on gender violence or violence against women, made in Spain in the period 2005 to 2012. Through it has been found to control this device to know the state. Control is exercised: usurping the role of direct research (specifically analyze the …	2015	10.5565/rev/athenea.1394	0.814569
Changing Occupational Roles in Audit Society-The Case of Swedish Student Aid Officials.This article is about occupational change concerning a non-professional group of Street Level Bureaucrats-student aid officials at the Swedish Board for Study Support (SBSS). The aim is to describe and analyze changes in their occupational role-their discretional space and working conditions under the impact of…	2015	10.19154/njwls.v5i1.4764	0.679548
'I am Still a Young Girl if I Want': Relational Personhood and Individual Autonomy in the Trobriand Islands.In the Trobriand Islands of Papua New Guinea, sexuality is valued as a positive expression of relational personhood, registering the efficacy of consensual and pleasurable practice in producing and maintaining social relations. The power of sexuality to demonstrate individual and collective…	2015	10.1002/ocea.5073	0.797029
Your company may unwittingly be conducting business with human traffickers: How can you prevent this?.A new concern is beginning to gain notoriety in society: human trafficking. This issue, which can result in slavery, should concern businesses. Almost 30 million slaves exist globally today. The fact that human trafficking is a $32 billion business indicates either indifference for human rights o…	2015	10.1016/j.bushor.2014.11.006	0.613407
The Man Arrives: Breaking Off the Notion of Effeminacy in Colonial Bengal.This paper intends to decode the colonial stereotyping of the Bengali which vacillated between valorization of Western education and the espousal of a martial raciology. The main argument here is that the cult of manliness in the physical culture movement was the answer to racism established by the white ruling class. Publi…	2015	10.1080/09523367.2014.990891	0.721437
'He probably thought we were students': Age norms and the exercise of visual judgement in service work.This paper analyses how organisational actors draw upon, perhaps without conscious acknowledgement, assumptions about age as they engage in organisational activities. Drawing on video-recordings of naturalistic interaction, the paper analyses how customers are positioned with respect to age-base…	2015	10.1177/0170840614546151	0.640415
Tracing Ethical Subjectivities in Science Education: How Biology Textbooks Can Frame Ethico-Political Choices for Students.This article describes how biology textbooks can work to discursively constitute a particular kind of ethical subjectivity. Not only do textbooks constrain the possibilities for thought and action regarding ethical issues, they also require a certain kind of subject to partak…	2015	10.1007/s11165-014-9411-4	0.671123
Antitrust regulation in the area of IP: Russian judicial practice.The author Mikhail S. Zhuravlev is a junior researcher at the Laboratory of Information Law, National Research University Higher School of Economics (HSE) in Moscow. His research has been carried out as part of the HSE Basic Research Program in 2014. This article The article concerns the interaction between competition law and IP l…	2015	10.1093/jiplp/jpu232	0.684314
'Strong multiplicity': an interpretive lens in the analysis of qualitative interview narratives.This article examines the responses to an exercise administered over a 10-year period to graduate-level psychology students in an advanced methodology seminar, to explore one of the central questions of qualitative research: What theories about identity do we bring to our analyses of first-person inter…	2015	10.1177/1468794113509259	0.675945
The devil is in the details: in America, can you really say God in school?.This article examines conflicts that have unfolded over the past 75 years regarding the separation of church and state in American public education. Through discussion of the Establishment and Free Exercise Clauses as articulated in the First Amendment to the US Constitution, as well as influential court cases that have se…	2015	10.1080/00131911.2013.826179	0.643201
The Register of the Qadi Court Kiyahi Peqih Najmuddin of the Sultanate of Banten, 1754-1756 CE..The present study focuses on manuscript LOr 5626.from the archives of the Qadi of the Sultanate of Banten (1527-1813), in Indonesia. This codex is preserved in the Leiden University library, which acquired it from C. Snouck Hurgronje. It consists of the legal cases' brought before the Kiyahi Peqih Najm…	2015	10.15408/sdi.v22i3.2354	0.633835
Women's agency and voice: a commentary on Karpowitz, Mendelberg, and Mattioli.Karpowitz, Mendelberg, and Mattioli's research [Politics, Groups, and Identities 3 (1):149-177. doi: 10.1080/21565503.2014.999804] on women's limited participation in small discussion groups deserves close scrutiny. In School Board meetings and five-person experimental lab groups, especially those subject to majority ru…	2015	10.1080/21565503.2015.1006969	0.603315
Ethical issues in the intervention with families and children.The purpose of this paper is to analyze the performance of ethical responsibility in the field of family intervention. First of all, with the intention to emphasize only those aspects that will be relevant to addressing the ethical issues involved, the paper exposes briefly the double scope of family intervention: the scope of generic …	2015	10.5209/rev_CUTS.2015.v28.n1.45727	0.61891
ORGANIZATIONAL CULTURE OF GOOD SCHOOLS: THE MEANING AND PRACTICES OF LEADERSHIP.The theme of this article is inserted in the scope of organizational culture of good schools: the meaning and practices of leadership. Its main purpose is to analyze the meaning and the practices underlying the exercise of leadership in the context of good schools. The theoretical frame focuses on three oriented lines…	2015	10.35362/rie670217	0.687998
Creating life in the context of death: the maternal exercise in militancy situations during the Military Dictatorship in Brazil (1964-1985).This work's aim is to comprehend the maternity experience of women who militated during the period of the military dictatorship in Brazil (1964-1985). Four interviews were carried out with women who were pregnant and gave birth to their children in the period…	2015	10.12957/psi.saber.soc.2015.10977	0.627901
De-contextualising and Re-contextualising: Why Mediterranean Archaeology Needs to Get out of the Trench and Back into the Museum.University museums currently play a small part in the research of Mediterranean archaeologists. One major reason for this is that Mediterranean archaeology has become overwhelmingly concerned with understanding objects in the context in which they were found. Museums re…	2015	10.1558/jmea.v28i2.29533	0.68081
The intangibles of educational technology in the teacher training.The article focuses on the influence the attitude and cultural values of the pedagogical faculty before the use of technological devices in the classroom. Teacher training in educational technology, such as strategic value relevant, is pointing in the direction of promoting innovation and educational change for improvement. The ana…	2015	10.17398/1695-288X.14.3.11	0.604339
Recognising young Chinese Australian's perceived resources within and beyond schooling.This article reports how aspects of Chinese young people's perceived identities can be viewed as resources in Australian schooling. The data in this article were taken from a larger scale study underpinned by a critical and interpretive ethnographic method conducted in two school sites. Qualitative methods elic…	2015	10.1080/14681366.2014.995121	0.637432
Censorship, discretion and their circumstances.This article proposes a reflection on the role played by censorship in general and regarding written texts in particular, by analysing in detail its influence in children's and young people's literature in different Latin American countries and in Brazil more specifically. Censorship, which is seen as an act of repression and violence, has affected m…	2015	10.18239/ocnos_2015.14.01	0.68738
A DEBATE OVER JUDGE-MADE LAW - BOOK REVIEW.Judge-made law results when a legal dispute cannot be resolved with reference to existing statutory rules and it falls upon a judge to fill this regulatory gap in the course of exercising jurisdiction over a case. This body of law is steadily growing in all nations featuring a judiciary as a central element of the legal system, and in Germany such law ha…	2015	10.1628/003372515X14176993262248	0.747721
The organizational climate in university libraries: a study of sectoral libraries of the Federal University of Pernambuco.Objective. This study investigates the perceptions of organizational climate of the employees working in the sector libraries at the Federal University of Pernambuco, in relation to leadership, communication, motivation and teamwork. Method. To achieve the proposed objective a…	2015	10.5195/biblios.2015.214	0.660443
Popular feast and national identity in both margins of the Atlantic during the tweentieth century.This text reflects on the relationship between national identity and popular feast in Brazil and Portugal during the 20th century, from a comparative analysis of two nuclear cultural events: the samba schools' parade in Rio de Janeiro and the popular marches of Lisbon. The exercise, held in a relevan…	2015	10.15448/1980-864X.2015.1.20422	0.703957
Mqhayi's chapter and verse: Kees van die Kalahari becoming u-Adonisi wasentlango.Xhosa's best and most well-known imbongi and poet, S. E. K. Mqhayi, once translated an Afrikaans book Kees van die Kalahari into Xhosa-a story about the trials and tribulations of a leader baboon and his tribe. The Xhosa translation had been prescribed for generations of pupils and became one of the language's most w…	2015	10.4314/tvl.v52i1.1	0.664192
Approaches between the teaching of history and present pedagogies of memory in the Colombian educational setting for peace.Historical memory exercises conducted in the school setting on the Colombian armed conflict are part of the requirements established in the legal framework for peace and education policy. To that extent, it is pertinent to think conceptually and methodologically pedagogical p…	2015	10.14483/udistrital.jour.cpaz.2015.1.a08	0.763451
Religious Education in Schools, a Critical Mediation to Understand Reality.To address the question of the relevance of religious education is to inquire for its object of study, formation objective, method and function at the school level and society. This article, contextualized in modernity and its claim to freedom, aims to value the critical scope of this knowledge, address the need of an opti…	2015	10.11144/Javeriana.M7-15.EREM	0.759447
Educative Supervision in International Cooperation Contexts.This present paper has got a clear goal: to contextualize education for development in the present moment, planning its evolution and the keys that characterize education collected from the most representative and up-to-date pieces of work. The experience that we present is integrated in a project developed in Paraguay that is expected t…	2015	10.7821/naer.2015.1.98	0.612605
When English Meets Chinese in Tibetan Schools: Towards an Understanding of Multilingual Education in Tibet.By tracing the evolution of linguistic models for state education in the Tibet Autonomous Region (TAR) of China, this chapter shows that bilingual education policies in the TAR oscillated between Chinese-led and Tibetan-led models since the 1950s. By presenting the rise and fall of specific …	2015	10.1007/978-94-017-9352-0_6	0.661047
Transdisciplinarity in the class room? Simulating the co-production of sustainability knowledge.Despite its many advantages, teaching transdisciplinary is a costly enterprise. Transferring diverse theoretical, methodological, and practical skills may require several teaching staff; developing meaningful stakeholder interaction is time-intensive; and managing the research process demands significa…	2015	10.1016/j.futures.2014.08.005	0.684314
Agency in Paul and Implications for Adolescent Girls.Agency is a particular concern for ministry with adolescent girls because they rarely see themselves as subjects of their own lives. Human agency is often emphasized in churches as a way to explain human sinful action. As a population treated as objects by society, it is important for young women to embrace and exercise their agency in order to…	2015	10.1080/00344087.2015.989099	0.741807
Management control systems and research management in universities An empirical and conceptual exploration.Purpose - The purpose of this paper is to examine the management control systems developed by universities and groups within them, to manage research within UK University Business and Management Schools. Specifically, the paper analyses how universities develop their internal management cont…	2015	10.1108/AAAJ-11-2013-1531	0.634979
Pellegrino Tibaldi and the drawing for the main facade of the Sanctuary of Saronno in the Victoria and Albert Museum.The drawing for the main facade of the Sanctuary of Saronno in the Victoria and Albert Museum in London is quite unknown, except for a mention by Maria Cristina Loi. The small drawing is sometimes also cited as Disegno alla sacrata della Madonna di Savona, as this is the registrati…	2015	10.14633/AHR015	0.612605
Among protection, exposure and conditioned admissions: travestilities and sociability spaces.This study aimed to understand, considering the experience of four young people who called themselves transvestites at some point during the research, residing in Sao Carlos (SP), the main techniques and strategies used by them for the manipulation of their own characteristics regarding their body, subjec…	2015	10.4322/0104-4931.ctoAO0518	0.627903
Why Worry about Autonomy?.Ethics is an important part of the curriculum for students of health and social care, and teaching about autonomy occupies a central place in that curriculum. This paper argues, however, that the approach to autonomy that is taken in several of the current texts which support such teaching is unhelpful to future practitioners and to service users. Current teaching about …	2015	10.1080/17496535.2015.1024154	0.616944
Physiotherapists' perceptions of their work with shoulder patients: A focus group study in Finland.This paper presents physiotherapists' work with patients and assesses how physiotherapists in different contexts face shoulder problems. What determines the physiotherapists' choice of approach to their patients? It is necessary to distinguish physiotherapists' perceptions and experiences to underst…	2015	10.3109/21679169.2015.1053095	0.646531
The Chilean Child: Aspects of the Making of Emotional Regimes through a School Textbook (1933-1967).An accelerated expansion of school enrollment in Chile resulted in the production and circulation of reading texts thought to be suitable and edifying for young students, promoting a dynamic publishing industry. In 1933, educator and writer Cesar Bunster, responding to that demand, published an aux…	2015	10.5944/hme.2.2015.14218	0.653956
The Disconcerting Popularity of Popular In/justice in the Fizi/Uvira Region, Eastern Democratic Republic of the Congo.This article analyses the disconcerting phenomenon of 'popular in/justice', or killings of citizens enacted by other citizens 'in the name of justice'. It studies these practices in the Fizi/Uvira region in the conflict-ridden eastern Democratic Republic of the Congo, where they t…	2015	10.1163/15718115-02203003	0.736573
Teachers' approaches to multicultural education in Georgian classrooms.Purpose - This paper aims to explore the multicultural education strategies employed by primary school teachers in Georgia. Design/methodology/approach - In-depth interviews with 65 primary school teachers were used. The interviews were analyzed using the theoretical framework of multicultural educational approaches defined by…	2015	10.1108/JME-07-2014-0031	0.605865
Bringing Reality to Real Options: An Experiential Exercise.Issues surrounding the contextual environment in which strategic decisions are made are difficult concepts to grasp, particularly for undergraduate students with little business experience. They are also problematic for graduate students that have not been called on to make such decisions within their career. The authors propose an exerci…	2015	10.1080/08832323.2014.988203	0.610444
Israel Is Meant for Me: Kindergarteners' Conceptions of Israel.What is Israel in the minds and hearts of young American Jewish children? Through interviews and photo and music elicitation exercises, this research uncovers how day school kindergarten students conceive of Israel. This study, part of an ongoing longitudinal project, shows how 5-and 6-year-old children are able to form a multilayered…	2015	10.1080/15244113.2015.1007019	0.629419
Actively demonstrating library expertise in a research assessment exercise.Purpose - The purpose of this paper is to describe HKUST Library's active participation in helping the university prepare for the 2014 Research Assessment Exercise (RAE 2014) in Hong Kong. Through the process the authors demonstrated library's value and librarians' expertise in supporting research. Design/methodology/appro…	2015	10.1108/LM-09-2014-0111	0.777549
Leaving the cocoon: university course design and delivery vis-a-vis competitive strategy.Purpose - This article aims to ask how Michael Porter's seminal notions of generic competitive strategy may be applied to an emerging university industry where course design and delivery is conceived of as able to be undertaken using distinctive modes. Design/methodology/approach - The study is principally a …	2015	10.1108/OTH-10-2014-0034	0.643674
The incubator psyche.This paper considers the emotional life of the infant in the incubator and develops a new psychological theory which is called the 'incubator psyche'. Theory building is advanced from three main discourses: (1) psychoanalysis, (2) neo-natal nursing and (3) psychology. A case study of Corey, a 7-year-old boy, who had been delivered prematurely, with a hole in his heart, and sp…	2015	10.1080/02668734.2015.1006665	0.609006
The State, civil society, and local governance in violent contexts. An outline of issues for the a research agenda.As an introduction to the thematic section and on the basis of three concrete experiences, this article suggests a series of critical issues for the construction of a research agenda related to the conflictive coexistence of the State and various actors of civil society, armed and no…	2015	10.15446/rcs.v38n1.53262	0.825621
Thinking of citizenship education in a spatial key. A comprehensive reading of David Harvey and Doreen Massey.As its initial goal, the present article aims to reflect on the analytical and conceptual potentialities of the spatial theory of Doreen Massey and David Harvey with regard to an analysis of citizenship education and the construction of subjectivities in schools. For this purpose, this ar…	2015	10.15446/rcs.v38n1.53285	0.645778
Landscape Accessibility. International Workshop.The following notes present the Workshop held in Milazzo (25th May -8th June 2014) on the landscape aspects of the accessibility, as it is well illustrated in the volume Landscape Accessibility (2014) by Valerio Morabito, the organizer of the event. The Workshop has been supported by the European Funding IP Erasmus 2014 with the contribution of the …	2015	10.13128/RV-16735	0.652811
Understanding emancipatory forms of educational leadership through schooling justice work: an action research study into second chance schooling development.Concerned about the phenomena of early school leaving in our region, we are two teachers who initiated and developed a new school from the 'ground up' to re-engage young people disenfranchised with schooling back into formalised learning. Usi…	2015	10.1080/13632434.2015.1107037	0.630521
Racism, neo racism and education.This work analyzes the discourses and the individual and institutional practices of racial discrimination that operate in the school system and even its exercise in the thinner and more reticulate nettings, and how the racialized subjects are giving themselves alternatives to submission by raising their ethnic and social awareness by: negotiating, resinifying, cha…	2015	10.17163/uni.n22.2015.04	0.639251
Xhosa Onomastics as Part of Indigenous Knowledge Systems (IKS).The idea of indigenous knowledge has gained conceptual and discursive currency only recently in Africa and has become a popular subject. It could presumably be traced back to the origin of humankind. Indigenous Knowledge Systems (IKS) consist of many components, all of them intrinsically linked to particular traditional cultural pheno…	2014	10.1179/0027773814Z.00000000092	0.627188
Learning to leisure: femininity and practices of the body.Within this paper, I conceptualise practices of the body that are learnt and deployed as part of feminised body work within the cultural context of girls' leisure. These are practices of the body that are engaged by young women in ways that allow them to (re)construct their subjectivities as well as 'negotiate a physical sense of themselve…	2014	10.1080/02614367.2013.833970	0.640515
The Dalig and Vadan Exercise: Teaching Students about Strategy and the Challenges of Friction and Fog.For classes which contain a discussion of strategy, war, political violence, terrorism, insurgency, peace operations, or ethno-nationalist conflict to name a few, students must have an effective, foundational understanding of the complexities of using military force. To that end, we have develope…	2014	10.1111/insp.12056	0.649615
The 1771 and 1824 reforms of the University of Ferrara: A Foucauldian analysis of papal interests.While universities have fulfilled a central role in education, their multifaceted amalgamations of economic, political, judicial and epistemological relations of power have been paid little attention by accounting historians. This study examines the role of accounting in the power/control relationshi…	2014	10.1177/1032373214552317	0.83112
Managing open access (OA) workflows at the University of St Andrews: challenges and Pathfinder solutions.This article arose out of a presentation given to the UKSG seminar on 'Managing Open Access: pain points and workflows'. It presents a case study on the workflows in place at the University of St Andrews and how these are developing to meet funder compliance policies and the challenge of the n…	2014	10.1629/2048-7754.178	0.631473
The [un]spoken challenges of administrator collaboration: An exploration of one district leadership team's use of protocols to promote reflection and shared theories of action.This article explores the use of protocol-structured dialogue in promoting reflective practices and shared theories of action within a district leadership team. Protocols have been used to make individuals' theories of acti…	2014	10.1007/s10833-013-9218-5	0.697698
Learning to Interpret Cultural Meaning through an Etic Description of a Familiar Culture.Undergraduate students often have trouble interpreting cultures other than that with which they are familiar in a way that takes into account the symbols and meanings that explain behaviors, objects, and ideologies. Instead, many fall into the trap of making ethnocentric assumptions and coming to conclusions …	2014	10.1177/0092055X14540584	0.645015
Teacher leadership in university-school collaboration for school improvement (USCSI) on the Chinese Mainland.This article presents the findings of a qualitative study on teacher leadership in the context of university-school collaboration for school improvement (USCSI) on the Chinese Mainland. Through the lens of structuration theory, it explores the process of teacher leaders exercising their po…	2014	10.1007/s10671-013-9158-0	0.644508
Religious Education: space of catechisms.This article is the result of historical documentary qualitative research, which began with the location and subsequently BOOK REPORT and registration system in data manager printed textbooks used in the discipline of Religious Education between the years 1901 and 1996, including collections in their first editions. One of the strategies to understand the …	2014	10.5752/P.2175-5841.2014v12n36p1283	0.656825
In between self-knowledge and school demands: policy enacted in the Swedish middle-year classroom.In this article, we focus on the interaction in a Year 5 classroom where students fill in a 'self-evaluation form' as a preparation for a forthcoming discussion on progress aiming at the production of an Individual Developmental Plan. Drawing on the theoretical concepts of fabrications and performati…	2014	10.1080/01596306.2013.871232	0.63525
Resilient principals in challenging schools: the courage and costs of conviction.The work of leaders in schools takes place in shifting and sometimes conflicting reform contexts which tend to increase and intensify their professional work and personal lives as they seek to influence a range of stakeholder groups and individuals in processes of school improvement. Such diverse and sometimes compet…	2014	10.1080/13540602.2014.937959	0.723222
Dyadic fertility decisions in a life course perspective.This paper focuses on how couples arrive at joint decisions with regard to fertility behaviour. We build upon previous work on decision rules that couples might apply as heuristics in order to arrive at joint action in cases in which partners' fertility preferences differ. Previous research found either stronger effects of women's desires or…	2014	10.1016/j.alcr.2013.11.003	0.609179
Scientists, Engineers and the Society of Free Choice: Enrollment as Policy and Practice in Swedish Science and Technology Education 1960-1990.This article portrays the formation of a new problem area within Swedish educational policy in the 1960s, namely the need of scientific manpower and the demands to entice more individuals into studies in science and technology. As a consequence school scien…	2014	10.1007/s11191-014-9693-y	0.680541
Narrating Anger: conceptualisations and representations of children's anger in programmes for social and emotional learning.This article offers a critical investigation into the conceptualisation and the representations of anger in manual-based programmes for social and emotional training used in a Swedish preschool group and in a preschool class. The study is based on participant observation and…	2014	10.2304/power.2014.6.3.295	0.622565
The White Negro Reconsidered: An Exercise in Ethnographic Reflexivity.Whites imitating Blacks is by no means a new phenomenon. Yet many contemporary observers have failed to note the resemblances between its most recent guise, as reflected in the global influence of New World Black youth subcultures, and Norman Mailer's musings on the White Negro in post-war American society. Rather than resort t…	2014	10.2979/spectrum.3.1.49	0.674827
Fact, Fiction, and History in Philip Roth's Eli, the Fanatic.This essay explores the historical foundations for Philip Roth's short story Eli, the Fanatic (1959) and the ways in which Roth both uses and manipulates historical facts-foreshadowing, in some respects, Roth's later, more explicit postmodernist play with fact and fiction. In Eli, the Fanatic, Eli Peck is a young lawyer engaged by his f…	2014	10.1093/melus/mlu022	0.602932
RACE, SOVEREIGNTY, AND CIVIL RIGHTS: Understanding the Cherokee Freedmen Controversy.Despite a treaty in 1866 between the Cherokee Nation and the federal government granting them full tribal citizenship, Cherokee Freedmen-the descendants of African American slaves to the Cherokee, as well as of children born from unions between African Americans and Cherokee tribal members-continue to be one of t…	2014	10.14506/ca29.3.07	0.627901
The Comparative Politics Game Show: Using Games to Teach Comparative Politics Theories.Undergraduates often struggle with theoretical perspectives in political science. Often students can get a better handle on theories if they are able to relate them to something tangible in their experience. Lichbach and Zuckerman lay out cultural, rational actor, and structural perspectives as a way to think m…	2014	10.1111/insp.12010	0.645748
A Native American Relational Ethic: An Indigenous Perspective on Teaching Human Responsibility.Our exemplar of a Native American relational ethic is depicted through the Seven Grandfather Teachings, an ancient sacred story of Potawatomi and Ojibwe peoples. These teachings state that human beings are responsible to act with wisdom, respect, love, honesty, humility, bravery, and truth toward each o…	2014	10.1007/s10551-013-1790-3	0.73648
African workers and the Universities' Mission to Central Africa in Zanzibar, 1864-1900.This article explores the connections between African workers and Christian missions in late nineteenth-century Zanzibar, focusing on the Universities' Mission to Central Africa (UMCA), a High-Church Anglican missionary society. Procuring and managing labour was central to the everyday lives of Christian missio…	2014	10.1080/17531055.2014.922279	0.824098
Policy discourse and biography: scripting adulthood into housing policies in comparative perspective.This article compares current Russian and Swedish policy discourses on state commitment to facilitating young adults' access to housing by analyzing national, regional and municipal strategic documents. Both countries previously embraced the idea of housing as a commodified yet universal entitleme…	2014	10.1007/s10708-014-9531-4	0.602629
The Logic and Implications of School-based Teacher Formation.This paper uses Bernsteinian concepts to identify how forms of power and control within teacher professional formation are exercised. Drawing on previous comparative work into collaborative models of teacher education and contemporary examples from school-based programmes, it is argued that current developments in England raise substant…	2014	10.1080/00071005.2014.955079	0.719509
Can We Sniff Wi-Fi? Implications of Joffe v. Google.The US Court of Appeals issued an opinion that Wi-Fi sniffing can violate the US Wiretap Act. If it stands, the ruling may significantly impact computer security education, in which Wi-Fi sniffing is a common student exercise; security practitioners, who sniff for security assessments; and computer security research, where it's common to sniff i…	2014	10.1109/MSP.2014.64	0.615329
'Beasts, burrowers and birds': The enactment of researcher identities in UK business schools.In this article, we suggest that management research constitutes a field of practice that is made practically intelligible through embodied enactment. This relies on imagination, constructing modes of belonging within communities of management research practice. Undergraduate students constitute a signifi…	2014	10.1177/1350507613478890	0.741851
Research on elites in comparison: France, US and UK.Research on elites (that is, on status groups that occupy dominant positions) is characterized by the lack of connection between studies that focus on elite recruitment and those that focus on the exercise of power by elites. As underlined by Giddens (Elites and power in British society, 1974), both types of approach are important and should com…	2014	10.1007/s11618-014-0519-0	0.733059
Constructions, contradictions and reconfigurations of 'Manhood' among youth in Palestinian camps in Lebanon.This paper examines how Palestinian male identities are constructed in refugee camps in Lebanon. It argues that dominant Palestinian masculinities, which are produced in and through educational processes, familial practices and political discourse in Palestinian society, are not in line wit…	2014	10.1016/j.ijedudev.2014.02.001	0.683619
Madrasa Reforms and Islamic Modernism in Bangladesh.The old project of modernizing madrasas has acquired a new zeal in South Asia after September 2011, whereby madrasa reform programmes became an acknowledged soft tactic of the war on terror. With 9000 Aliya (reformed) madrasas, the Bangladesh madrasa modernization programme has been identified as a potentially useful model for the neighbouring s…	2014	10.1017/S0026749X12000790	0.636524
The inclusive school: challenges and opportunities for school psychologists.When speaking of school inclusion refers to a social movement rooted interest and livelihoods in the various documents and agreements made. However, each country worldwide has experienced very particularly efforts to consolidate these inclusive policies under the socio-educational approach. The intention is to initiate a …	2014	10.17163/alt.v9n2.2014.01	0.865559
The Intertextual Reading in College. Teaching Notes on Literature-Comics Relationship.This article describes results of a research done on literature teaching, developed with college students between 2011 and 2012, with the intention of stimulating the intertextual reading of three literary works. The investigation is based, principally, on the theoretical and methodological model of Antonio Mend…	2014	10.14483/udistrital.jour.enunc.2014.2.a01	0.609672
The Value of Audit Tools in Children's Services: Reflections upon a Common Assessment Framework Audit.This paper considers the value of audit tools in children's services. The article draws upon reflections from an audit of the Common Assessment Framework (CAF) in an English local authority. The wider context of the CAF is outlined, highlighting the prominence of performance management within chi…	2014	10.1093/bjsw/bcs164	0.634673
How It's Not the Chrisippus You Read: On Cooper, Hadot, Epictetus, and Stoicism as a Way of Life.This article challenges John M. Cooper's reading of ancient Stoicism as a way of life, one which sets its back against Pierre Hadot's notion that Stoicism (or the other ancient schools, excepting Epicureanism) could have philosophically advocated regimens of non-cognitive practices of the kind documen…	2014	10.5840/philtoday20145225	0.66358
Educating for Autonomy: Liberalism and Autonomy in the Capabilities Approach.Martha Nussbaum grounds her version of the capabilities approach in political liberalism. In this paper, we argue that the capabilities approach, insofar as it genuinely values the things that persons can actually do and be, must be grounded in a hybrid account of liberalism: in order to show respect for adults, its just…	2014	10.1007/s10677-013-9443-2	0.677417
Soaking in tapes: the haptic voice of global Pentecostal pedagogy in Ghana.Can a voice touch? This possibility is indeed what underlies 'soaking in tapes', a devotional practice performed in Anagkazo Bible and Ministry Training Center, a Pentecostal seminary based in Accra, Ghana. Soaking in tapes is a form of impartation, or grace transmission, homologous to the biblical method of laying on of h…	2014	10.1111/1467-9655.12106	0.626415
The Swindle of Democracy in the Neoliberal University and the Responsibility of Intellectuals.This article argues that democracy is on life support in the United States. Throughout the social order, the forces of predatory capitalism are on the march-dismantling the welfare state, corrupting politics with outside money, defunding higher education, expanding the corporate-surveillance-military sta…	2014	10.3167/dt.2014.010102	0.766838
HUDUD PUNISHMENTS IN THE FOREFRONT: APPLICATION OF ISLAMIC CRIMINAL LAW BY HARAKAT AL-SHABAAB AL-MUJAHIDEEN.Harakat al-Shabaab al-Mujahideen, usually referred to as al-Shabaab (the youth), is known primarily as a Somali terrorist group. But since the end of 2008, it has functioned as a state power in large parts of Southern and Central Somalia. In this article, I analyze the main legal body of th…	2014	10.1017/jlr.2014.11	0.723151
Turning old problems into new problems: the role of young citizens in improving accountability in education in Malawi and Kenya.Accountability is increasingly recognised as the key mediating variable that encourages service providers to deliver efficient and effective local services. In the context of education, accountability strategies do not always explicitly consider young citizens as the pri…	2014	10.1080/03057925.2013.778535	0.658181
'Who owns our schools?' An analysis of the governance of free schools in England.The legal basis of free schools, provided for in the Academies Act 2010, allows the Secretary of State for Education to enter into Academy arrangements with any person'. A range of debate has ensued over who will govern free schools. This article develops an analysis of the individuals and organizations that have had…	2014	10.1177/1741143214522203	0.849477
What a difference a word makes: Understanding threats to performance in a VUCA world.VUCA is an acronym that has recently found its way into the business lexicon. The components it refers to-volatility, uncertainty, complexity, and ambiguity-are words that have been variously used to describe an environment which defies confident diagnosis and befuddles executives. In a 'VUCA world,' both pundits…	2014	10.1016/j.bushor.2014.01.001	0.652637
POLICIES AND PRACTICES IN PRIMARY SCHOOL OF SANTA CATARINA (1911-1945): TRADITIONAL PEDAGOGY OR NEW SCHOOL?.We aimed to characterize and discuss the dispute between traditional pedagogy and the propositions of the New School in institutions of primary education in Santa Catarina during the period 1911-1945. The study is based on documents that reveal characteristics of the didactic-pedagogical sc…	2014	10.5585/EccoS.n34.3589	0.746066
DIGITAL YOUTH CULTURE: THE TIMS INVADE PERIPHERIES, AND NOW?.Objective of this work is to present a literature review on Young and the Digital Cultural transformations caused by the dissemination of Information Technology and Communication Mobile and wireless (TIMS) on the outskirts of the metropolitan area of Recife. To this end, we seek to identify how young periphery, high school students of a…	2014	10.20396/etd.v16i2.1319	0.652922
Robbins and His Children: the Theory and Practice of Higher Education Inquiries, 1963-2013.The fifty-year history of higher education inquiries following Robbins is analysed through the device of 'twelve frameworks' for the funding and organisation of the system, of which Robbins is the first and that of the coalition government (since 2010) the last. Attention is focused on the relative impact o…	2014	10.1111/hequ.12045	0.653454
'Out of Control': Making Sense of the Behaviour of Young People Referred to Secure Accommodation.In social work practice, there are often concerns raised about young people who are felt to be beyond the control their parent(s) or carer(s). However, few studies have attempted to unpick what practitioners mean when they describe young people as being out of control. Drawing on the findings of a stu…	2014	10.1093/bjsw/bcs102	0.684334
Transaction Costs, Social Costs and Open Systems: Some Common Threads.The present paper draws upon the open systems perspective to identify the common systems-theoretic core of two schools of modern economic thought, the new institutional economics and the heterodox institutionalism. This core is shown to be in the argument that the maintenance of complexity requires appropriate self-regulatory m…	2014	10.1002/sres.2204	0.750135
Parental Authority over Education and the Right to Invite.In this article, Bryan R. Warnick explores parents' authority to make educational decisions for their children. In philosophical debates, three types of arguments are typically invoked to justify parents' rights: arguments based on the welfare interests of children, arguments based on the expressive interests of parents, and arguments base…	2014	10.17763/haer.84.1.8puw782652m2tj19	0.616616
Be Careful What You Wish For: The Effects of Issue Interpretation on Social Choices in Professional Networks.This research examines the role of agency and choice in how individuals use social networks. Prior research has addressed how individual characteristics such as status and the ability to accurately perceive network ties influence individuals' social choices in a given situation. In contras…	2014	10.1287/orsc.2013.0840	0.716089
Theorizing Democratic Education from a Senian Perspective.Despite the growing body of literature and general interest in the intersection between the capabilities approach (CA) and education, little work has been done so far to theorize democratic education from a CA perspective. This essay attempts to do so by, first, getting clear about the theory of democracy that has emerged from Amartya Sen'…	2014	10.1007/s11217-013-9381-4	0.740641
Technologies, Democracy and Digital Citizenship: Examining Australian Policy Intersections and the Implications for School Leadership.There are intersections that can occur between the respective peak Australian school education policy agendas. These policies include the use of technologies in classrooms to improve teaching and learning as promoted through the Melbourne Declaration on Educational…	2014	10.3390/educsci4010036	0.759372
Enacting children's citizenship: Developing understandings of how children enact themselves as citizens through actions and Acts of citizenship.Children have an unsettled relationship with the status of citizenship, being given some rights, responsibilities and opportunities for participation, and being denied others. Yet if citizenship is conceived of as a practice, children can be firmly seen a…	2014	10.1177/0907568213481815	0.707372
Muscle afferents and cardiorespiratory control: the Birmingham connection.New findings What is the topic of this review? This brief review describes the work of Professor John Coote and colleagues at the University of Birmingham, which has contributed to understanding of the role of muscle afferent involvement in cardiorespiratory control in exercise. What advances does it highlight? The seminal …	2014	10.1113/expphysiol.2013.072645	0.742776
Emotion in Organizations: Resources for Business Educators.The study of emotion in organizations has advanced considerably in recent years. Several aspects of this research area make calls for its translation into business curricula particularly compelling. First, potential benefits to students are significant. Second, important contributions to this scholarship often come from the classroom. Thi…	2014	10.1177/1052562913488110	0.602772
Deciding in Democracies: a role for thinking skills?.In societies that respect our right to decide many things for ourselves, exercising that right can be a source of anxiety. We want to make the right decisions, which is difficult when we are confronted with complex issues that are usually the preserve of specialists. But is help at hand? Are thinking skills the very things that non-specialists …	2014	10.2304/pfie.2014.12.2.229	0.76875
Accounting as a Technology of Government in the Portuguese Empire: The Development, Application and Enforcement of Accounting Rules During the Pombaline Era (1761-1777).This study of the interrelations of accounting and the State portrays accounting as a technology of government to effectively enact 'practical action' [Snook, S. A. (2000) Friendly Fire: The Accidental Shootdown of U.S. Black Hawk…	2014	10.1080/09638180.2013.788981	0.683177
The Mathematical Nature of Reasoning-and-Proving Opportunities in Geometry Textbooks.International calls have been made for reasoning-and-proving to permeate school mathematics. It is important that efforts to heed this call are grounded in an understanding of the opportunities to reason-and-prove that already exist, especially in secondary-level geometry where reasoning-and-proving opportunities…	2014	10.1080/10986065.2014.857802	0.647078
HOW DO INSTITUTIONAL CHANGES AFFECT SCIENTIFIC INNOVATIONS? THE EFFECTS OF SHIFTS IN AUTHORITY RELATIONSHIPS, PROTECTED SPACE, AND FLEXIBILITY.Recent changes in the funding and governance of academic research in many OECD countries have altered established authority relationships governing research priorities and judgements. These shifts in the influence of a variety of groups and organisations o…	2014	10.1108/S0733-558X20140000042012	0.623178
Leadership Role of an Academic Library in Community Outreach: Surabaya Memory Project.A community outreach program called Surabaya Memory (SM) initiated by Petra Christian University's Library in Indonesia is described in this chapter. It is dedicated to the preservation of Surabaya city's historical and cultural heritage, and provides a case study of academic library leadership both in its campu…	2014	10.1108/S0065-283020140000038004	0.662801
BRICKS, MORTAR, AND CONTROL: A MULTICASE EXAMINATION OF THE PUBLIC LIBRARY AS ORGANIZATION SPACE.This exploratory study, a Ph.D. dissertation completed at the University of Western Ontario in 2013, examines the materially embedded relations of power between library users and staff in public libraries and how building design regulates spatial behavior according to organizational objectives. It con…	2014	10.1108/S0732-067120140000032001	0.652146
THE EXPULSION OF THE READERS OF THE DOMINICAN CONVENT OF SANLUCAR DE BARRAMEDA, IN 1774.Under the difficult process criminal case against the Carmelite friar Pablo of San Benito in Sanlucar de Barrameda, in 1774, justice of King Charles III, played by the mayor Roque Marin, must also face the serious and strong pressures exercise the ecclesiastical establishment of this city of Cadiz in order to …	2014	10.3989/hs.2014.075	0.640643
An investigation into the effects of meditation with children in a Catholic primary school.This article reports on some findings of a small research project that examined the role of meditation in enhancing the relational lives of children, in particular, their relationship with God. It begins by discussing the literature on relevant research studies that investigate different aspects of meditati…	2014	10.1080/1364436X.2014.960914	0.70129
APPROACHING THE REPRESENTATION OF SUB-SAHARAN IMMIGRANTS IN A SAMPLE FROM THE SPANISH PRESS Deconstructing stereotypes.Spain has become a country receiving immigrants in the last years. The majority of the items of news related to immigration that appear in the press exhibit negative characteristics. The main purpose of this article is to observe the linguistic and visual representation of Sub-Sa…	2014	10.1080/17405904.2014.915382	0.60708
The social environment in sport: selected topics.The purpose of the present article is to provide a summary of recent developments for select constructs that reflect the social environment of groups and have the potential to add to our knowledge relating to group processes in sport - cohesion, groupness, social identity, roles, conflict, and cliques. For each construct, we provide (1) a general o…	2014	10.1080/1750984X.2014.885553	0.65696
THE POWER OF CRITICISM: THE PROBLEM OF THE APORIA IN HABERMAS AND ITS DESTINY IN ADORNMENT.This article seeks to reflect on the point from which Habermas argues on the obsolescence of social criticism of the first generation from the Frankfurt School, especially Adorno, from the idea that the radical critique of rationality articulated with social analysis would inevitably lead to an analytic apo…	2014	10.1590/S0100-512X2014000100017	0.83431
British Cultural Influence and Japan: Elizabeth Phillips Hughes's Visit for Educational Research in 1901-1902.The ideal of Japanese womanhood was created according to an educational ideology suited to a modern nation state. One regularly used concept was 'ryosaikenbo', a mixed ideology, drawing together idealised images of the British lady and traditional Japanese women. Another imitated concept …	2014	10.1080/09523367.2014.936393	0.658878
'Nothing about us without us': the role of inclusive community development in school desegregation for Roma communities.This article was presented at the European Conference on Educational Research, September 2012 Cadiz, Spain. The article argues that community dialogue and participation is a vital dynamic in desegregation and explores the centrality of forms of empowerment which can be described…	2014	10.1080/13613324.2014.885426	0.710185
Notes on the University and the Concept of Formation (Bildung) in Max Horkheimer.This text sets itself two main tasks. First, it offers a limited evaluation of Horkheimer's reflections, especially in the period directly after the end of the Second World War, on the problem of the university and how it relates to the concept of formation (Bildung), a concept fundamental to the tradition of the mod…	2014	10.1590/S0101-31732014000200009	0.830852
Italian universities, Fascism and the promotion of corporative studies.This article deals with a specific aspect of the development of corporativism as 'unofficial' doctrine of Fascist Italy: its presence in Italian universities. It argues that corporatist schools followed the fortune of the ideals they were called to represent, which were definitely eclipsed by the mid- 1930s, when the economic …	2014	10.1080/1354571X.2014.929829	0.782636
Children and adolescents as political actors: Collective visions of politics and citizenship.This article presents a case study on the political thought and citizenship conceptions of children and adolescents. Considering children and adolescents as reflexive citizens and partners in community development processes, it is our purpose to understand the development of political thought, and particu…	2014	10.1080/03057240.2014.918875	0.691735
State Transformations in OECD Countries.Is the state still the basic unit of political authority in OECD countries? International relations scholars discuss whether international institutions undermine or buttress state authority. Students of comparative political economy argue about the extent to which political authority has migrated to private market actors. We inventory and compare the main a…	2014	10.1146/annurev-polisci-061312-113943	0.844347
Youth-traditional authorities' relations in post-war Sierra Leone.In Sierra Leone, economic and social marginalisation, and exploitation from chiefs and elders prompted young people to 'revolt' against them and the state in search for acceptance, recognition and empowerment. In the post-war period, youths have drawn on certain tenets of the liberal peace including human rights, good governance, d…	2014	10.1080/14733285.2014.922679	0.624518
A dangerous idea? Freedom, children and the capability approach to education.This article begins by observing how education is currently appreciated primarily for its utility value, a view informed by utilitarianism and neoclassical economic theory. A critique of that framing is offered and an alternative way of valuing education informed by a Capabilities Approach is presented. In doing so, I al…	2014	10.1080/17508487.2014.873368	0.706184
Academic entrepreneurship in the creative arts.The extensive literature on academic entrepreneurship has focused almost entirely on science and engineering, while little is known about the extent of it in other disciplines, most notably the creative arts. We analyse the context, motivations, and variety of academic entrepreneurship in the creative arts using a recently completed survey of UK acad…	2014	10.1068/c11144r	0.77611
Are the authors of highly cited articles also the most productive ones?.Ever more frequently, governments have decided to implement policy measures intended to foster and reward excellence in scientific research. This is in fact the intended purpose of national research assessment exercises. These are typically based on the analysis of the quality of the best research products; however, a differe…	2014	10.1016/j.joi.2013.10.011	0.664374
Workforce Diversity and Community-Responsive Health-Care Institutions.While the levers for the social determinants of health reside largely outside institutional walls, this does not absolve health professional schools from exercising their influence to improve the communities in which they are located. Fulfilling this charge will require a departure from conventional thinking, particularly when …	2014	10.1177/00333549141291S205	0.633335
Challenging empowerment: AIDS-affected southern African children and the need for a multi-level relational approach.Critics of empowerment have highlighted the concept's mutability, focus on individual transformation, one-dimensionality and challenges of operationalisation. Relating these critiques to children's empowerment raises new challenges. Drawing on scholarship on children's subjecthood a…	2014	10.1177/1359105313500261	0.633835
Historical literacy in a context of patriotic history: An analysis of Zimbabwean history textbooks.History is one of the five compulsory subjects in Zimbabwe since 2001. This compulsion speaks to the value with which the government regards the subject especially in teaching the youth about the Chimurenga (War of Liberation). The discourses of war have intensified in Zimbabwe since the late 1990s …	2014	10.1080/18146627.2014.927160	0.715898
Religion and patriarchy hurt my libido; mother saved it: The confession of a Burundian woman.How does growing up Catholic in a patriarchal society affect a traditionally raised woman's sexuality and potentially ruin her married life? How does a mother break the tradition and come to her daughter's rescue when father and son exercise too much control over her daughter? These questions and more are…	2014	10.1080/10130950.2014.883197	0.644508
RELATIONS OF PRODUCTION AND CAPITAL-LABOR CONFLICT IN THE POLITICAL ECONOMY.This paper focuses on the interpretation made by different schools of economics about the relations of production and the capital-labor conflict, in order to connect with the social and political study of economic reality. For this, we will perform a comparative literature, beginning with Marx's contributions about class …	2014	10.20932/barataria.v0i18.45	0.830511
University governance and institutional behaviour: notes from the Mexican experience, 1990-2012.INTRODUCTION. The aim of this article is to analyze the relationship between government and the institutional behavior of public universities. METHOD. Starting from a conceptualization of these relationships, we discusses the most prominent changes and reforms in government, governability and instituti…	2014	10.13042/Bordon.2014.66102	0.752453
University, politics and government: approaches to interpretation and perspectives on analysis.INTRODUCTION. The growing challenges and transformations of the systems and institutions of higher education have emphasized the great significance of its governance. Particularly, we recognize that universities have experienced modifications in recent times that have generated important effects on its …	2014	10.13042/Bordon.2014.66110	0.873197
'Don't mention it...': what government wants to hear and why about multicultural Australia.Research into migration, settlement, racism and multiculturalism has been a major theme of the Cosmopolitan Civil Societies Research Centre at the University of Technology, Sydney, since its inception in 2006. In this article the author, a scholar with over forty years of research experience in this themati…	2014	10.5130/ccs.v6i2.3904	0.71978
Responsibility in participation: a cooperative value in Primary School.In this article we pay attention to cooperative values. It's a proposal to contribute to etic and democratic education. This kind of participation allows us to deal with several school and social problems. Reveling conflicts, thinking for alternatives and taking decisions extrapolating individual solutions for collective probl…	2014	10.7203/DCES.27.2381	0.616872
Discourses on the field. An immersion in the Learning Department of the Museu de Arte Contemporaneafrom Fundacao de Serralves.This paper seeks to identify the layers of discourse that are present in art museums, including the term speech from the theory of Michel Foucault, as a set of statements that come from the same formation system, approaching the Pierre Bourdieu's concept of hahitus, who sa…	2014	10.7203/eari.5.3508	0.805328
Limits and possibilities of actions of continuing education for elementary education for nine years.It is presented the research results which had as objective to understand the boundaries and possibilities of the ongoing education actions, which were developed by an Education Department in the countryside of Sao Paulo, to the implantation of the nine-year-old Elementary School politics. By the p…	2014	10.5902/198464447734	0.610444
Conditions of teaching: new weavings of the assessment policy for quality.The article aims to analyze actions involving teaching, particularly those relating to the objective conditions of work and of employment, taking into account new weavings of policy evaluation for the quality of basic education involved in Ideb. It examines actions informed by school administrators and elementary school tea…	2014	10.5902/198464449123	0.600787
Eliciting pupil perspectives in primary mathematics: possibilities and issues.This article considers various approaches to consulting primary pupils about mathematics. This is done first through a literature review and second by drawing on our experience of designing and piloting pupil consultation in collaboration with staff in one primary school. Our concern is with the utility and drawbacks of…	2014	10.1080/03004279.2012.759604	0.674326
The potential and pitfalls of editions in educational contexts.By the example of school reformer and education scholar Johann Heinrich Pestalozzi (1746-1827) along with editions of his writings and correspondence, this article examines the relationship between sources, research traditions, historiography, and the production of editions. What emerges is that those sources that have been turned int…	2014	10.24908/eoe-ese-rse.v15i0.5297	0.897513
ETHICAL LEADERSHIP: STUDENT PERCEPTIONS OF EXERCISING ETHICAL INFLUENCE IN ORGANIZATION.Today's rapidly changing economic and social environment requires reconsideration of leadership issues, a special attention paying to ethical issues that are an integral part of socially responsible business. There are numerous studies on the subject matter of ethical leadership but until now the matter of dev…	2014	10.5755/j01.eis.0.8.6987	0.695718
Halifax Community Bank: a learning society within a UK organisation.Purpose - Students investigated whether the commonly accepted net promoter score was an accurate way of measuring the quality of service, whether presenteeism was just as corrosive as absenteeism and what internal and external factors contributed to business success or failure. What the paper tried to foster from the outset was t…	2014	10.1108/HESWBL-09-2012-0035	0.643166
The 'messy' business of academic developers leading other academic developers: critical reflection on a curriculum realignment exercise.Little has been written about academic developers (ADs) working in teams leading other ADs. This paper chronicles the experience of a group of ADs in one Australian university working on a curriculum realignment exercise. Unexpectedly the dominant theme in partic…	2014	10.1080/1360144X.2014.895732	0.831335
Studying Mayoral Leadership in Canada and the United States.This chapter argues that building a theory of strong or weak mayoral leadership in the United States and Canada poses many challenges. But there is no reason why a theory of mayoral leadership has to be specific to the national context. Institutional structures may be different in the two countries, attitudes about government may vary, b…	2014	10.3138/ijcs.49.205	0.860627
Free choice and free play in early childhood education: troubling the discourse.This article troubles the established discourse of free choice and free play in early childhood education, and develops post-structural approaches to theorising children's agency in the context of institutional and relational power structures. It is widely accepted that planning a curriculum based on children's needs,…	2014	10.1080/09669760.2013.830562	0.708658
School Leadership: From Practice to Policy.School leaders' tasks have become increasingly complex, as a result of globalization, a shift towards knowledge based economies, greater student diversity and an increased government focus on education policy reforms targeting and affecting schools. The role of school principals has moved from administrative leadership towards focusing on student outcome…	2014	10.4471/ijelm.2014.07	0.668038
'In the back of our minds always': reflexivity as resistance for the performing principal.The objective of this paper is to examine how principals are constituted by the discursive practices of an expanding culture of performance accountability in public education. Analysis of new empirical evidence, collected from interviews of nine high school principals and public documents from their respecti…	2014	10.1080/13603124.2013.804208	0.687396
Making the case for sport and recreation services The utility of social return on investment (SROI) analysis.Purpose - The purpose of this paper is to examine the actual and potential utility of social return on investment (SROI) analysis as an instrument to strengthen the financial and social case for local authority sport and recreation services (SRS) in the context of recent research by the As…	2014	10.1108/IJPSM-04-2013-0052	0.640201
Hard Work: Locating Gurdjieff in the Study of Religion/s.What kind of data do Gurdjieff and the 'Work' provide the student of 'religion', and how is this material best approached within the disciplinary field of the study of religion/s? This article is an exercise in general orientation to the Gurdjieff 'movement' from the perspective of the comparative study of religion/s. It briefly reviews exi…	2014	10.1558/jasr.v27i3.26500	0.68823
Total Quality Management in Mauritian education and principals' decision-making for school improvement Driven or informed by data?.Purpose - Reflecting the Mauritian government's quality agenda and its focus on school leadership, this paper reports the findings of research exploring Mauritian principals' views about the use of total quality management (TQM) for school improvement. While aspects o…	2014	10.1108/JEA-06-2012-0075	0.692481
Isolationism, exceptionalism, and acculturation: the internationalisation of Mormon education in Mexico.Faiths have long used education as a means to preserve and transmit cultural values from one generation to the next. However, they have also employed education to unite people of different cultures and proselytise others to their worldview. Over the last two centuries, the Church of Jesus Chris…	2014	10.1080/00220620.2014.940859	0.801934
Duty to rescue? Exploring legal analysis through the lens of photojournalists' storytelling dilemmas.In depicting scenes of tragedy, what happenswhen photojournalists become the story? Do photojournalists have a duty to rescue those they photograph? Should they? This article will use a series of iconic images - and the stories of the photojournalists behind the camera - to illustrate how explorin…	2014	10.1080/03069400.2014.914688	0.697709
Militarism's Killing Fields: From Gaza to Ferguson.Militarization and a military definition of life and culture have become normalized in the United States. This article explores the ways in which a military metaphysics has become the new normal for a nation not only at war abroad but also at home, especially with regards to the ongoing assaults waged by the state against youth, immigrants, and p…	2014	10.1080/23265507.2014.966750	0.781186
RUGS, YOUTH AND THE REPRESSIVE-LEGAL APPARATUS OF THE MILITARY PERIOD.The aim of this article is to reflect on the juridical-penal ideology concerning the behavior of young people to have come into close contact with drugs during the military regime, as well as to analyze the legal norms and the practices of the repressive-judicial apparatus to have been developed, allowing the state to expand it…	2014	10.5533/1984-2503-20146108	0.734159
Justifying the Need for Control. Motives for Swedish National School Inspection during Two Governments.This paper analyses the political motives that underlie the increased educational control exercised by reinstalling and reinforcing school inspection during the periods of 20012003 and 2006-2008. These periods cover both social democratic and non-socialist governments, with different parties in …	2014	10.1080/00313831.2012.732605	0.856857
Building a school leadership programme: an American paradox of autonomy and accountability.School districts within the USA face ever-decreasing autonomy in rendering decisions regarding instruction, curriculum and the leading and managing of schools at the local level due to the ever-increasing accountability measures implemented by district, state and federal governments. This study investigates…	2014	10.1080/13632434.2014.943172	0.618824
Criminal neglect: tracing the category of the Aboriginal 'neglected child'.There were times in Australian history when the singular, awesome power of 'the Crown' was wielded over colonial subjects of the British Empire, including citizen settlers occupying new lands and subject populations whose territories were claimed on behalf of the sovereign. This article presupposes that many consequences o…	2014	10.1080/13504630.2014.1003292	0.62002
Making Sexuality Visible in Australian Social Work Education.As a social axis of analysis, sexuality has not received the same level of recent attention from social work educators in Australia as it has from its counterparts in the northern hemisphere. Following McNay's notion of 'situated intersubjectivity' as a theoretical framework, this paper sets out a socio-cultural approach to making sexua…	2014	10.1080/02615479.2013.834885	0.636581
Suitability for Professional Practice: Assessing and Developing Moral Character in Social Work Education.This article considers the importance of an explicit focus upon the 'character' of social work applicants and students in debates regarding suitability for professional education and practice. Drawing upon the growing body of literature concerning gate-keeping decisions and the literature expl…	2014	10.1080/02615479.2013.847914	0.797857
South African-Swaziland relations: A constructivist reading.There are several accounts of the past relations between Swaziland and South Africa. Some are set in the realist school of international relations scholarship. These studies portray Swaziland's policy behaviour as 'submissive' because of 'immutable structural forces'. The neo-Marxian analyses locate the relations exclusively in class/ide…	2014	10.1080/10220461.2014.973440	0.812148
Evolving an Artistic Research Culture in Music: An Analysis of an Australian Study in an International Context.This chapter investigates the ways in which an Australian conservatorium has established and maintained an artistic research culture over the last decade. In doing so, the authors firstly review the international literature in terms of the current thinking about practice-centred environm…	2014	10.1007/978-94-007-7435-3_2	0.69991
Creative Arts Research Assessment and Research Training in Hong Kong.Creative arts academics in Hong Kong have been facing enormous challenges in recent years, including debates surrounding 'what counts as research' and 'what constitutes scholarship', as well as the new requirements of the upcoming Research Assessment Exercise (RAE) in 2014. This chapter provides an overview of the research suppo…	2014	10.1007/978-94-007-7435-3_11	0.639869
Redimension of Lorenzo Luzuriaga's pedagogic ideas from an educational applied vision.To speak nowadays about the pedagogic figure of Lorenzo Luzuriaga (1889-1959), it means to go beyond the theories, experiences and educational principles proposed by him and the organizational model which he defended (Luzuriaga 1928, 1931, 1946). It implies valuing a many-sided profile that contains his facets a…	2013	10.5209/rev_HICS.2013.v18.44344	0.66568
Attendant to a Higher Judge: Competing Paradigms of Legal Practice in the Thought of Alexander Neckam (1157-1217).The end of the twelfth century was a period of nascent professionalisation of legal practitioners. But this transformation was not immediate, and older paradigms of practicing justice coexisted with new. In this article I look at the discourse of justice from the perspective of a prac…	2013	10.1111/1467-9809.12085	0.717383
Making families: Organizational boundary work in US egg and sperm donation.Egg and sperm donation can create distinct issues for designating family boundaries. These issues come to the forefront as relations between donors, recipients, and donor-conceived children have been shifting from anonymous to more open arrangements in the US and other western countries. In this study, I address US organiz…	2013	10.1016/j.socscimed.2013.10.015	0.692599
The Garching nuclear egg: Teaching contemporary history beyond the linguistic turn.In my paper I argue for mobilising recent material heritage at universities in teaching history of contemporary science. Getting your hands dirty in the messy worlds of the laboratory and the storage room, and getting entangled with the commemorative practices of scientists and technicians does not belong to the co…	2013	10.1016/j.shpsa.2013.07.016	0.639295
CONTESTED PARENTAL AUTHORITY IN JULES VALLES'S L'ENFANT.This article examines Jules Valles's portrayal of an abusive parent-child relationship in his 1879 novel L'Enfant, showing how the author's narrative techniques, in particular his use of an unstable first-person narrative voice, undermine the notion of parental authority. Situating this novel in its historical context, I show that although i…	2013	10.3366/nfs.2013.0058	0.605702
Teaching engagement: Reflections on sociological praxis.Sociology has a long history of engagement with social justice issues, and through concepts like the sociological imagination' we equip our students with the ability to think through, and ideally work to change, inequities. This engagement is under threat, however, from recent changes in the higher education sector that have shifted the focu…	2013	10.1177/1440783313504055	0.682141
Bertolt Brecht: the naturalist, the theatricalist, and the dramatist-as-director.There are many things about Brecht and his artistic achievement that are either unaccepted, unknown, misunderstood, or disputed by a majority of people, including those who already possess firm ideas about his character, his worth, and his politics. Despite this fact, as well as because of it, he has achieved the sta…	2013	10.1007/s11059-012-0157-6	0.699933
Seeing Feelingly: A Phenomenological Inquiry Into the Mind/Body Experiences of Six Drama Students.What happened when six former drama students recalled their mind-body experiences in a drama class that they attended together, throughout their childhood and adolescence? This article draws from a phenomenological research inquiry that examined these drama students' recollections of various unique w…	2013	10.1111/curi.12029	0.684761
'Why Do They Talk about Spirits?' Anthropological Interventions in Classroom Settings with Latin@ Immigrant Students.This article describes the author's experiences as a professor in a Bilingual Education Programme at a local university; students are public school teachers in North Texas, teaching in classrooms ranging from 80 to 95 per cent Latin@ students. The author uses multi-sited ethnograph…	2013	10.3167/aia.2013.200305	0.630291
The use of technology in translation work placements.Work placements are considered the natural step to take prior to obtaining full-time employment. Students would therefore benefit from instruments to guide them in their work placements and to invite them to reflect on their experience. This article is not a research work but a food for thought exercise for students, tutors and work placement c…	2013	10.5565/rev/tradumatica.50	0.636628
A politics of intellectual engagement: Six key debates.In this essay I recover the substance of the dynamics surrounding six key debates that Neville Alexander, political activist and scholar, consciously entered into in the course of his 50-year engagement as a public intellectual. The aim of this exercise is two-fold: It is, in the first instance, about historical redress. Dominant historiograp…	2013	10.1080/16823206.2013.803657	0.740935
Prudential Elder Care: A Thomistic Approach.A growing phenomenon in contemporary society is adult children caring for their elderly parents. Although some interest has been directed to the question of filial piety in general, surprisingly, scant attention has been focused on the ethical dimensions of caring for elderly parents. This article explores the contribution that Aquinas's theory of the v…	2013	10.5840/acpq20138717	0.652811
Understanding the rationale for preschool physical education: implications for practitioners' and children's embodied practices and subjectivity formation.This paper provides an overview of selected academic research literature that underpins contemporary preschool physical education. We highlight and interrogate diverse rationales and beliefs that serve to influence and structure preschool physi…	2013	10.1080/13573322.2011.606807	0.606798
Can Early Careers Teachers Be Teacher Leaders? A Study of Second-year Trainees in the Teach First Alternative Certification Programme.The most recent decade has seen a major growth in interest in teacher leadership, but there is limited research on the extent to which early career teachers can take on teacher leadership roles. In this article we explore this question by looking at teachers prepar…	2013	10.1177/1741143213494188	0.656574
The role of research proposals in business and management education.This paper explores the use of research proposals within business and management education. The implicit learning objectives contained in producing research proposals are described and evaluated in terms of learning about research and research methodology. Particular consideration is given to the potential of research proposals t…	2013	10.1016/j.ijme.2013.03.001	0.703058
On not researching school leadership: the contribution of S. J. Ball.Stephen Ball's research continues to make a contribution to describing, understanding and explaining the political, social, economic and cultural context in which educational professionals locate their practices. Therefore, Ball engages with issues about school leadership, but he does not set out to present solutions for school …	2013	10.1080/14748460.2013.840982	0.786118
Participatory research towards co-management: Lessons from artisanal fisheries in coastal Uruguay.Participatory research has become increasingly common in natural resources management. Even though participatory research is considered a strategy to facilitate co-management, there is little empirical evidence supporting this. The objective of the present paper is to analyze the contributions of par…	2013	10.1016/j.jenvman.2013.06.032	0.727667
Now, I'm Magazine Detective the Whole Time: Listening and Responding to Young People's Complex Experiences of Popular Physical Culture.Popular physical culture serves as a site, subject and medium for young people's learning (Sandford & Rich, 2006) and impacts their relationship with physical education, physical activity and the construction of their embodied identities. This paper addresses the …	2013	10.1123/jtpe.32.4.394	0.606538
New organisational structures and the transformation of academic work.This article will particularly focus on Norway and the consequences for academic work. Frequently in studies of academic work, focus has been on academics' individual autonomy and to what extent the latter is challenged (Altbach in Ann Am Acad Pol Soc Sci 448:1-14, 1980; Shattock in High Educ 41:27-47, 2001). One of the shortco…	2013	10.1007/s10734-013-9612-1	0.739854
Principal self-government and subjectification: the exercise of principal autonomy in the Western Australian Independent Public Schools programme.The launch of the Independent Public Schools (IPS) programme in Western Australia (WA) in 2010 reflects the neoliberal policy discourse of decentralisation and school self-management sweeping across many of the world's education systems. IPS provides WA…	2013	10.1080/17508487.2013.832338	0.730815
MORAL PLURALISM AND SEX EDUCATION.How should common schools in a liberal pluralist society approach sex education in the face of deep disagreement about sexual morality? Should they eschew sex education altogether? Should they narrow its focus to facts about biology, reproduction, and disease prevention? Should they, in addition to providing a broad palette of information about sex, attempt to co…	2013	10.1111/edth.12035	0.663979
Educating Seminarians for Convicted Civility in a Multifaith World.Seminary education is adjusting to the global realities of inter-religious encounter. An increasingly important element of equipping seminarians must be the ability to embrace two dimensions of mature faith; (1) deep convictions related to their own faith, and (2) genuine civility in their engagement with others. The practice of c…	2013	10.1111/teth.12133	0.680077
Relationship Building through Narrative Sharing: A Retreat for Muslim and Jewish Emerging Religious Leaders.The author and her colleagues planned and led three retreats to build relationships between rabbinical students and Muslim leaders of tomorrow. Narrative Pedagogy served to inform the creation of these immersive experiences. The retreats made use of the shared scriptural traditions around J…	2013	10.1111/teth.12138	0.883796
The OECD and global governance in education.This review essay discusses the history, evolution and development of the Organisation for Economic Co-operation and Development (OECD) and traces the growing impact of its education work. The essay is in four main sections. The first discusses Carrol and Kellow's The OECD: A Study of Organizational Adaptation (Edward Elgar) and provides a brief histori…	2013	10.1080/02680939.2013.779791	0.788665
Happy Danes and Deep Incarnation.The new Copenhagen School of Deep Incarnation posits that, in Jesus Christ, God has become incarnate and therefore present in, with, and under all physical and biological processes. This claim raises the issue of compatibilism, according to which divine action and creaturely action are compatible, and incompatibilism, according to which divine action must be absen…	2013	10.1111/dial.12049	0.624165
The young and violence: perspectives from dual education.The text assumes that the media is - increasingly in today's society - in charge of the construction and circulation of a set of images, codes and information, exercising leadership as opinion maker. Thus, this paper presents the results of a survey on the impact of media in the construction of the educational agenda, specifically regarding…	2013	10.5585/EccoS.n32.4313	0.832072
Motivations, contradictions and ambiguities in the leadership of nurses in management positions in a university hospital.Objective: to analyze the contradictions and ambiguities which permeate nurses' motivation for exercising leadership in management positions, in a university hospital. Method: this study has a qualitative approach and is exploratory and descriptive, and used a total of 33 semi-…	2013	10.1590/S0104-11692013000500022	0.681064
Leading Change and Innovation in Teacher Preparation: A Blueprint for Developing TPACK Ready Teacher Candidates.When preparing TPACK ready teacher candidates, faculty must incorporate and model TPACK within the teacher education curriculum, which often requires an ongoing change process. But for change to take place we must consider the role leadership plays in the innovation of change. Leaders, …	2013	10.1007/s11528-013-0692-7	0.612541
Are We Agents at All? Helen Steward's Agency Incompatibilism.In A Metaphysics for Freedom (Steward, Helen. A Metaphysics for Freedom. Oxford: Oxford University Press, 2012) and related papers, Helen Steward advances a new argument for incompatibilism. Though she concedes that the luck objection is persuasive with regard to existing versions of libertarianism, she claims that agency itself is inco…	2013	10.1080/0020174X.2013.776482	0.750142
Exploring the role of the family in the construction of young people's health discourses and dispositions.This paper reports on an exploratory study with low income young people that sought to explore the discourses on which they drew their understandings about health and whether family structure mediated individual agency. Based on an interpretive perspective, the voices of three participants we…	2013	10.1080/00131911.2012.659658	0.602772
From Tahrir to 'Tahrir': Some Theatrical Impulses toward the Egyptian Uprising.In November 2011, on the brink of a new wave of conflict over Egypt's future, an obviously energized audience crowded into Cairo's Rawabet Theatre for The Tahrir Monologues, a documentary play celebrating the Eighteen Days leading to Hosni Mubarak's ouster. Apparently a premature celebration, the show turned out instea…	2013	10.1017/S0307883313000217	0.719696
The Importance of being Civil Society': Student Politics and the Reformist Movement in Khatami's Iran.Through a non-conventional understanding of civil society activism, the article provides an explanation of the relationship between the student movement and Khatami's governments in Iran. This study approaches civil society' as a space where we may observe the dynamics and exercise of power. The …	2013	10.1080/00263206.2013.798311	0.787518
Public employees and public sector reform implementation.Conventional wisdom says that reforms that aim at improving the productivity of the public sector face opposition from public sector employees, and for this reason, tend to be poorly implemented. These claims are not backed by much hard evidence. This paper seeks to fill some of that gap by investigating why an educational reform containing…	2013	10.1007/s11127-011-9900-1	0.640307
Diario da Tarde and Cruzeiro: squabbles between anti -clericals and catholics in Parana (1931-1932).This article discusses the confrontation between Catholics and anti -clericals in the state of Parana during the 1930s. It bases itself on Intellectual History especially with the meaning that the intellectuals' actions was characterized by taking part in public life, establishing schools, cultural…	2013	10.5433/1984-3356.2013v6n12p391	0.703957
Defining Citizenship for a New Nation: Papua New Guinea, 1972-1974.A key part of any process of decolonisation is the need for the emerging nation to determine the rules for citizenship. In Papua New Guinea, what it meant to be a citizen was the first topic that the Constitutional Planning Committee considered when it set about its task to develop a home grown' constitution in late 1972. The proc…	2013	10.1080/00223344.2013.787911	0.730316
Exercising 'The Right To Research': Youth-Based Community Media Production as Transformative Action.This article explores the participatory media practices used by the Center for Urban Pedagogy, a non-profit community-based media organisation in New York City. Taking as her point of departure a digital media investigation into bodegas in the south Bronx (neighbourhood grocery stores), the author …	2013	10.1111/eie.12019	0.701951
Safeguarding a Child Perspective in Asylum Reception: Dilemmas of Children's Case Workers in Sweden.This article examines the perceptions and practices of Children's Case Workers (CCW), employed at the Swedish Migration Board to safeguard children's interests within the Swedish asylum reception system. The extensive discretionary powers that CCWs enjoy in interpreting and implementing policies ar…	2013	10.1093/jrs/fes024	0.699
For the recovery of lost youth: Clarin newspaper and the youth sector during the early years of the military dictatorship in Argentina (1976-1977).In this article, we analyze a series of editorials published by Clarin newspaper in 1977 on the status and the future of Argentine youth, in the midst of a military dictatorship and during the high point of state terrorism. These editorial pronouncemen…	2013	10.26422/aucom.2013.0201.bor	0.66499
Field independence: Reviewing the evidence.Background The construct of field independence (FI) remains one of the most widely cited notions in research on cognitive style and on learning and instruction more generally. However, a great deal of confusion continues to exist around the definition of FI, its measurement, and the interpretation of research results, all of which have served to limit ou…	2013	10.1111/bjep.12015	0.631067
Everyday decision-making in dementia: findings from a longitudinal interview study of people with dementia and family carers.Background: Exercising choice and control over decisions is central to quality of life. The Mental Capacity Act 2005 (England and Wales) provides a legal framework to safeguard the rights of people with dementia to make their own decisions for as long as possible. The impac…	2013	10.1017/S1041610213000306	0.601622
Advocating for safe abortion in Rwanda: how young people and the personal stories of young women in prison brought about change.In June 2012, a new abortion law came into effect in Rwanda as part of a larger review of Rwanda's penal code. This was a significant step in a country where it was previously taboo even to discuss abortion. This article describes some of the crucial elements in how this…	2013	10.1016/S0968-8080(13)41690-7	0.713655
Physical education beyond sportification and biopolitics: an untimely defense of Swedish gymnastics.In this article we try to think in new ways about the educational relevance of physical exercise at school, revisiting a concrete practice that is mostly seen as superseded, namely Swedish gymnastics. A phenomenological analysis of this forgotten' discipline will show that physical education might …	2013	10.1080/13573322.2011.566602	0.645436
Goals and governance of higher education in India.In this paper, we explore the evolution of the Indian State's role in governance, and the implications this has for goal setting. We find that the Indian government's activist role in governance marked a change from the colonial period. This, we suggest, was not due to changes in the relative influence of different stakeholder groups. It was inste…	2013	10.1007/s10734-012-9565-9	0.741851
The pursuit of academic excellence and business engagement: is it irreconcilable?.Universities currently need to satisfy the demands of different audiences. In light of the increasing policy emphasis on third mission activities, universities are attempting to incorporate these into their traditional missions of teaching and research. University strategies to accomplishing its traditional missions…	2013	10.1007/s11192-013-0955-2	0.707963
Stuck in the middle with who? (Belatedly) engaging with Laughlin while becoming re-acquainted with Merton and middle range theorising.The paper engages with Laughlin's 1995 and 2004 contributions to the literature on accounting research methodology, seeking to critique and thereby extend his insights. It does so at a time when the discussion of methodological issues appears less important to many…	2013	10.1016/j.cpa.2012.07.005	0.770445
Consulting University: A Reflection from Inside.This paper contributes to a growing literature on the role of management consultants in the public sector by examining a sensitive area of management consulting, as exercised by university faculty members and as applied to universities. It frames the development of management consulting as an idea that originated in universities, travelled first int…	2013	10.1111/faam.12010	0.777063
Understanding the meaning of leadership to the undergraduate nursing student: a phenomenological approach.This study aimed at understanding the meaning of leadership to undergraduate nursing students and the expectation related to their professional practice. Phenomenology was used as theoretical framework. Fifteen undergraduate nursing students were recruited as subjects and answered the followi…	2013	10.1590/S0034-71672013000300015	0.656333
Miguel Porcel y Riera's Fact-finding Tour to Naas, Sweden: The Sparking of Educational Renovation in the Balearic Islands.In the late 19th century, the Balearic Islands, like the rest of Spain, had no valid pedagogical models that could be used to renovate the concept of education. Teacher training lagged far behind that of the more pedagogically advanced European countries. Because teacher train…	2013	10.4438/1988-592X-RE-2011-361-144	0.618229
The clown at the gates of the camp: Sovereignty, resistance and the figure of the fool.This article considers the figure of the clown-fool as a way of approaching anew contemporary practices of sovereignty and resistance. The spectre of the camp as the nomos of modern sovereign power is widely critiqued for its neglect of the thriving and teeming life that actually accompanies the declaration of …	2013	10.1177/0967010613479994	0.671682
Using diagrams to support the research process: examples from grounded theory.Despite their potential for yielding an understanding of the conceptualisation being developed, diagrams remain one of the least utilised tools in the analytical process. They have been used by interpretive investigators at various stages of the research process, for example, as artefacts to stimulate discussion in inte…	2013	10.1177/1468794112472280	0.701132
How Much Sport is there in Sport Physiology? Practice and Ideas in the Stockholm School of Physiology at GCI, 1941-1969.The physiology research at the Royal Central Institute of Gymnastics (Swedish acronym: GCI) in Stockholm was never primarily focused on sports, but has made significant contributions to sport and exercise physiology. Changing ideas about the human body (from form to motor) durin…	2013	10.1080/09523367.2013.784274	0.624634
'Just not being able to make friends': social interaction during the year abroad in modern foreign language degrees.There is a wide consensus that during their year abroad higher education (HE) language students should improve their language skills in contact with native speakers in the host community. Research shows, however, that many students find it difficult, if not impossible, to make meani…	2013	10.1080/02671522.2011.629734	0.641984
Virtue and Commerce in Domingo de Soto's Thought: Commercial Practices, Character, and the Common Good.This paper draws from the work of sixteenth century theologian, philosopher, and ethicist Domingo de Soto and considers his virtue-based approach to the ethical evaluation of commerce within an Aristotelian-Thomistic framework for the articulation of business and the common good. Particular atte…	2013	10.1007/s10551-013-1681-7	0.711497
The Right Things Are What I Expect Them to Do: Negotiation of Power Relations in an English Classroom.Theoretically informed by a Foucauldian understanding of power, this article documents how power is exercised and resisted in an English-as-a-foreign-language context. In particular, the article focuses on individual seatwork, during which students were working individually on written exercises, …	2013	10.1080/15348458.2013.775877	0.677007
Collaborative curriculum making in the physical education vein: a narrative inquiry of space, activity and relationship.Located at the intersection where teaching and curriculum meet, this narrative inquiry examines how collaborative curriculum making unfolded between and among six members of a physical education department in a middle school in the mid-southern USA. The internationally significa…	2013	10.1080/00220272.2012.732118	0.634463
Visual anthropology of the empire, or Seeing Russian is not given to everyone.Books reviewed in this issue Literature and Fine Arts Vishlenkova, Elena. Vizual'noe narodovedenie imperii, ili Uvidet'russkogo dano ne kazhdomu. Cross, Anthony, ed. A People Passing Rude: British Responses to Russian Culture. Baudin, Rodolphe. Nikolai Karamzine a Strasbourg: Un ecrivain-voyageur russe dans l'Alsace rev…	2013	10.1111/russ.10693	0.682158
Understanding policy: why health education policy is important and why it does not appear to work.Drawing on research investigating the impact of health imperatives around obesity, diet and exercise on the actions of teachers and pupils in schools, this paper offers a reflexive account of the relationships between the 'noise' of obesity discourse in the public domain, policies forged to tackle he…	2013	10.1080/01411926.2011.647679	0.62002
The Radiant University: Space, Urban Redevelopment, and the Public Good.In 2003, Columbia University announced. its plan to expand. its Morningside Heights into a 17-acre area of West Harlem known as Manhattanville. The University's expansion plan called for the acquisition and demolition of all but three buildings in the project's footprint and the construction of a state of the art campus over …	2013	10.1111/ciso.12011	0.603315
History and memory: origins and development of the postgraduate program of History at the Fluminense Federal University.At the invitation of the journal Historia da Historiografia, Francisco Jose Calazans Falcon** prepared this narrative about the development of the Postgraduate History course at the Fluminense Federal University (UFF). Combining history and memory, this exercise of contextualiza…	2013	10.15848/hh.v0i11.596	0.732672
Redefining youth activism through digital technology in Singapore.This article examines the relationship between youth, digital technology and civic engagement, within the context of the authoritarian democracy of Singapore. In-depth interviews with 23 young activists were conducted to provide information regarding the emergence of digital activism. The findings are presented in three parts. Firs…	2013	10.1177/1748048512472858	0.741851
Giving Christian Universities A Scarlet Letter: Examining the Canadian Association of University Teachers' Opposition to Faith-Based Hiring.Since 2008 the Canadian Association of University Teachers (CAUT) has launched investigations into five Canadian faith-based universities to determine if they violate CAUT's particular understanding of academic freedom. The source of the violation concerns th…	2013	10.1080/00344087.2013.767662	0.683619
Congregating to create for social change: urban youth media production and sense of community.This case study explored how adolescents were empowered through afterschool media production activities and, in the process, re-imagined themselves as active and engaged citizens within their community. Through analyzing interviews, participant observations, and media artifacts of 14 participants (aged 1…	2013	10.1080/17439884.2011.621956	0.6067
Interdisciplinarity in an era of new public management: a case study of graduate business schools.In an era of rapid knowledge transmission and creation spurred on by advances in technology and globalisation, calls for interdisciplinarity to solve wicked' problems are common. In the same era, universities are increasingly adopting new public management practices. The extent to which these practic…	2013	10.1080/03075079.2011.571669	0.810746
Leading for powerful learning.Here is detailed advice to those who strive to enhance schools' educational provision through the exercise of their leadership. This is a valuable text for such readers, one in which educational technology in its broad sense is implicit throughout. If the content of this book is likely to be relevant to you, I recommend that you buy a copy for your own use. John Cowan	2013	10.1111/bjet.12025_2	0.68137
Seeking spirituality through physicality in schools: learning from Eastern movement forms'.This paper argues that we might learn from the ways in which Eastern movement forms with a self-cultivation focus approach the development of spirituality through physicality. It also argues that these movement forms have potential to assist in the development of children's spirituality in school and Physic…	2013	10.1080/1364436X.2013.776521	0.610688
Inviting the messy: Drawing methods and 'children's voices'.This article engages with the current debate in childhood research on children's voices and representation in the research process. In this discussion, the frequent use of drawing techniques in childhood research is often highlighted as especially problematic. While agreeing that there is a need to critically examine the concept of 'chil…	2013	10.1177/0907568212447243	0.647676
A Study of the Relationship Between Elite Athletes' Educational Development and Sporting Performance.The requirements placed on Olympic and professional athletes in contemporary world sport are such that they need to dedicate themselves more and more to achieving excellence. This immediately implies that most athletes' time is dedicated to developing their sporting career, with very little time l…	2013	10.1080/09523367.2013.765723	0.677658
Education for citizenship: community engagement between the Global South and the Global North.This paper discusses a fieldwork exercise in development geography undertaken by students in the UK. Based on community engagement in partnership with refugee and black minority communities in Liverpool, it explores how such fieldwork can deepen understanding of development geography, contribute to globa…	2013	10.1080/03098265.2012.757299	0.799033
Using Student-Constructed Cases to Investigate Crises.This article outlines the development and application of a student-constructed and - evaluated crisis case study created for a master's-level course in issues and crisis management. Its five learning objectives were that students (a) demonstrate an understanding of the theories of crisis management, establishing theory-practice linkages; (b) a…	2013	10.1177/1052562912455521	0.608426
Reflection in work-based learning: self-regulation or self-liberation?.This article considers the role of reflective practice in work-based learning in higher education. The benefits of using reflection for learning at work have been widely recognised and the pedagogy to support reflection is now established. However, the use of reflective practice has been subjected to considerable critique, and…	2013	10.1080/13562517.2012.696539	0.631473
Foster care and mediating work in parents-child meetings: a systemic perspective..The placement of a child in a foster family de facto establishes a particular context of multi-parenthood, namely a double-parenthood with filiation links and affiliation ties. In some particularly delicate situations Judges order that professional childhood workers mediate in the parents-child meetings. It is a del…	2013	10.3917/tf.134.0505	0.624602
The Integrative Role of Sport in Multicultural Societies.Sport participation has been recognized as an important socializing agent; the sport environment is considered a suitable setting for the development of social and moral values, particularly for youth. Therefore, it can be argued that participation in sport may reinforce understanding and respect of cultural diversity and foster the integra…	2013	10.1027/1016-9040/a000155	0.650633
Stepping From Belgium to the United States and Back: The Conceptualization and Impact of the Harvard Step Test, 1942-2012.Purpose: This article examines the contribution of the Belgian-American exercise physiologist Lucien Brouha in developing the Harvard Step Test (HST) at the pioneering Harvard Fatigue Laboratory (HFL) during the Second World War and provides a better understanding of the impor…	2013	10.1080/02701367.2013.784724	0.600437
Moral distress in everyday nursing: hidden traces of power and resistance.Objective: To know the strategies of resistance adopted by nursing staff, facing situations of moral distress, from an ethical perspective. Method: The authors conducted qualitative research through semi-structured interviews, with fifteen nursing staff members of a university hospital in the extreme south of Brazil, using …	2013	10.1590/S0104-11692013000100002	0.658427
The Trinitarian Crisis in Church and State: Religious Controversy and the Making of the Postrevolutionary Church of England, 1687-1702.This article sets the wide-ranging controversy over the doctrine of the Trinity that erupted in late seventeenth-century England firmly within the political context of the Glorious Revolution of 1688-1689. Against a voluminous historiography that confines the trin…	2013	10.1017/jbr.2012.7	0.809634
Social Policy and the Achievement Gap: What Do We Know? Where Should We Head?.Educational research and reforms tend to focus on what happens inside schools, despite research consistently indicating that nonschool factors contribute more to the large achievement gap between different races and classes than do in-school factors. We now hear a growing call for social reform as a solution, but an imp…	2013	10.1177/0013124511407488	0.718745
The labour geographies of education: The centralization of governance and collective bargaining in Ontario, Canada.Labour geography has yet to pay full attention to the experiences of public sector workers and their employer (the state). This article addresses this lacuna and provides some insight into the labour geographies of public sector workers through an empirical analysis of the centraliza…	2013	10.1016/j.geoforum.2012.10.006	0.866261
Letters, authority and secrecy: the case of Karagwe in Tanzania.This paper aims to show how letters, as a genre of literacy, are used in Karagwe in Tanzania, in relation to authority and secrecy. It is shown that literacy, in the form of letters, plays an important role in the negotiation of authority. Authorities as well as ordinary people use letters according to official norms to claim or mani…	2013	10.1080/09500782.2012.679000	0.618824
Scribo Ergo Cogito: Reflexivity through Writing.This article builds on the concept of writing as thinking by describing an in-class, cumulative, peer-writing exercise that helps foster reflexivity. Reflexivity is understood as a process of seeing and a process of being. To be reflexive means that we are fully conscious of the lenses through which we view the world. It suggests that we understand …	2013	10.1177/0092055X12458679	0.78348
The ethical dilemmas of doing research with 12-14 year-old school girls in KwaZulu-Natal.This Focus highlights the ethical dilemmas, difficulty and complexity experienced in doing research with girls on gender and sexuality in an age group that is often avoided and neglected in the study of sexualities in South Africa. Drawing from an ethnographic study which investigates primary school girls' co…	2013	10.1080/10130950.2013.849917	0.632795
An In-Depth Look at RACE: Creating a Public Relations Plan.Courses: Introduction to Public Relations, Public Relations Campaigns. This exercise could also be used in a Public Relations Ethics course as a unit rather than the foundation for the course. Objectives: Students will understand, analyze, and apply the principles learned in the RACE process (research, action, communication, and evaluatio…	2013	10.1080/17404622.2013.770156	0.613734
What Turns Events into News?.Courses: Journalism, Mass Communication Theory, Media Effects, Introduction to Communication, Media Literacy Objective: This exercise uses a learner-centered approach to familiarize students with classifications of news values, such as the ones offered by Galtung and Ruge (1965), Harcup and O'Neill (2001), and Shoemaker and Reese (1996). These typologies identify the …	2013	10.1080/17404622.2013.782412	0.636581
Reframing leadership as a participative pedagogy: the working theories of early years professionals.Traditional notions of leadership are at odds with the pedagogy and ethos of Early Childhood Education and Care (ECEC), prompting increasing international concern to develop new understandings which are better suited and create greater leadership capacity. The introduction of the Early Years Profes…	2013	10.1080/09575146.2013.781135	0.683358
Marius Barbeau in Evolutionists (1907-1914): Contextual Elements for a Better Understanding of the Canadian History of Ethnology and Folklore.This paper proposes a historiographical outlook on the training on Marius Barbeau with the British evolutionists and the French intellectuals between 1907 and 1914. This biographical episode has apparently brought discomfort for several ethnologists from th…	2013	10.7202/1026450ar	0.673975
University rankings as a zoning technology: a Taiwanese perspective on an imaginary Greater China higher education region.This paper argues that global university rankings can be understood as a mechanism upholding Taiwan's interests in light of cross-national analysis of university ranking and recent discussion on regionalisation of higher education in Asia. To draw an analytical framework, it b…	2013	10.1080/14767724.2013.819275	0.672203
Critical Reflections on Safeguarding Culture: The Intangible Cultural Heritage and Museums Field School in Lamphun, Thailand.This article examines the educational approaches taken by the Intangible Cultural Heritage and Museums Field School in Lamphun, Thailand, organized by the Princess Maha Chakri Sirindhorn Anthropology Centre (SAC). Since 2009, the Field School, which takes place over a perio…	2013	10.1179/2159032X13Z.0000000004	0.726877
The Formation of Brazilian Secular State: Notes about the relation between religion, laicity and public sphere.This article presents theoretical approaches that discuss the descriptive categories of the public and private spheres, the meaning of the terms laic and laicity, the paradigm of secularization and the meaning of the term secular. This article aims to contribute for an analysis about the…	2013	10.5752/P.2175-5841.2013v11n29p149	0.885313
European Readings beyond Europe: World Literature, Literary Canon and Education in Europe.The present essay discusses the concepts literary canon, world literature, classic authors, and literary masterworks. Moreover, it summarises their origins and describes the usage of these concepts. The aim is to update these terms to current validity and to suggest an appropriate use of them in the educatio…	2013	10.12697/IL.2013.18.2.01	0.655655
Children's Rights and Theories of Rights.This essay revisits themes touched upon in an influential debate on the nature of rights between two of the leading jurists of the past century - H.L.A. Hart and Neil MacCormick. Consideration is given to how MacCormick uses children's rights as a basis for a critique of Hart's version of the will theory of rights towards support of MacCormick's version of…	2013	10.1163/15718182-02104001	0.695821
Exploring mentoring experience through positioning theory lens.Purpose - The purpose of this paper is to explore mentoring experience through positioning theory lens. It discusses, specifically, the mentoring experience of beginning teachers and mentors in a school in Singapore. Design/methodology/approach - This study uses a case study approach. The data are collected mainly through interviews w…	2013	10.1108/IJMCE-08-2012-0053	0.790641
sic hello and bonjour: a postcolonial analysis of Arab media's use of code switching and mixing and its ramification on the identity of the self in the Arab world.Code switching is a practice exercised by multilingual speakers. Linguists define the term as the simultaneous use of more than one language. Code switching is prevalent in postcolonial countries in which the colonial language has conti…	2013	10.1080/14790718.2013.783582	0.631473
Management of Ethical Problems in Sport Within the Justice Framework.Sport is a social environment in which the occurrence of ethical problems constitutes a rather frequent phenomenon. Thus, better ways of managing such problems are sought. The present study moves towards this direction, starting with a description of the ethical problems occurring in sport and their possible causes. Then, issues…	2013	10.5199/ijsmart-1791-874X-11c	0.701499
Towards a mature provision of vocational education.Accounts and analyses of vocational educators' practice, provided through the contributions to this special issue, illustrate how centrally-generated and prescriptive policies and practices and those teachers' reactions to them have come to characterise contemporary vocational education. The application of often centralised institutional architec…	2013	10.5172/ijtr.2013.11.2.184	0.689923
The space of childhood memories: Hasegawa Shigure and Old Nihonbashi.Recognised as the founder and principalmoving force behind Nyonin geijutsu (Women's arts), Hasegawa Shigure expended enormous energy coordinating the activities of the women associated with this magazine coterie. Shigure's own contribution to the journal included commentary essays, editorial notes and at least one dramatic work.…	2013	10.1080/09555803.2013.804109	0.661224
Middle-level secondary school leaders Potential, constraints and implications for leadership preparation and development.Purpose - The aim of this paper is to bring together for the first time three studies of middle-level leaders in secondary schools in Victoria, Australia. The studies span more than a decade and allow consideration of the progress in developing middle-level leadership roles. De…	2013	10.1108/09578231311291431	0.704232
'In practice it doesn't always work out like that.' Undergraduate experiences in a research community of practice.This paper examines the extent to which a structured undergraduate research intervention, UROP, permits undergraduate students early access to legitimate peripheral participation (LPP) in a research community of practice. Accounts of placement experiences suggest that UROP affords ric…	2013	10.1080/0309877X.2012.684037	0.668317
Measuring research 'impact' for academic promotion: issues from the literature.Around the world, governments and the higher education sector are being asked to become more accountable for the money they spend on research funding. Research quality measurement exercises, such as the Excellence in Research for Australia initiative, use a number of agreed indicators to measure, analyse and report on …	2013	10.1080/1360080X.2013.812173	0.651249
International services trade, domestic regulations and reforms The case of tertiary education of Japan.Purpose - This paper aims to examine obstacles to international services trade in tertiary education. It specifically analyzes Japan's international trade in education from three different angles: status of international transactions of tertiary education services; the restrictions on internatio…	2013	10.1108/JITLP-12-2012-0019	0.883075
Towards a liberal management education.Purpose - This paper seeks to outline the element of a liberal management education that would attend to the full human development of undergraduate management students enabling them to exercise the responsibility and leadership that the profession and practice of business and management require. It places such an education in the context of the global unive…	2013	10.1108/02621711311328282	0.720876
Teaching Islamic law in opposing jurisdictions: UK and Nigeria.This article is impelled by the author's different experiences of teaching Islamic law at Bayero University Kano, Northern Nigeria and the University of Warwick, United Kingdom. These two places represent two opposing jurisdictions in that the former is predominantly Muslim-populated and it applies Islamic law within a hybrid legal sy…	2013	10.1080/03069400.2013.764747	0.668078
Mergers and Possibilities: The Intersection of Missiology and Youth Ministry.This article develops an intersection for reflecting on the current state of two disciplines, youth ministry and missiology, noting points of convergence and opportunities for future work. After a brief history of each discipline, three themes that youth ministry and missiology both share are explored, followed by exampl…	2013	10.1177/0091829612466789	0.802746
tourism development: from the ethical principles to the responsible exercise of tourism.This contribution aims to present a series of reflections, due to the diversity of activities that shaped our university responsibility: research and teaching, transfer and consulting in the daily exercise of the ways of knowing: theory, review and practice regarding the future of tourism. These reflections, a…	2013	10.25145/j.pasos.2013.11.014	0.632287
Testing the Limits of Free Exercise and Establishment: Collective Religious Identity in South Carolina.The tenuous relationship between religion and public schooling illuminates the dangers presented to the democratic, pluralist state when collective religious identity trumps democratic and pluralist commitments and indeed violates the time-tested protections of the First Amendment. In this artic…	2013	10.1080/15507394.2013.804355	0.858683
DEVELOPMENT OF SPANISH NATIONAL IDENTITY THROUGH SCHOOL EXERCISE BOOKS (1957-1959).A process of national identity development took place in schools during a period of national Catholicism and was reflected in school exercise books that pupils completed in their daily activities. School exercise books have thus kept all integration elements that allowed schools to develop a concept of national ide…	2013	10.6018/rie.31.1.148661	0.831513
Social Media Audit and Analytics: Exercises for Marketing and Public Relations Courses.Beyond influencing the ways we communicate and we do business, social media is currently challenging traditional higher education in many respects: from the way in which courses are delivered and students interact with each other and with their lecturers to the content that the courses cover. In particular, the…	2013	10.4018/978-1-4666-2851-9.ch007	0.66473
REDEFINING THE ABDUCTION OF CHILDREN: LEGAL TRUTH IN POST-DICTATORIAL ARGENTINE COURTS OF LAW.This chapter demonstrates how Argentine law court sentences have constructed a legal truth regarding the unlawfully appropriated children of people disappeared during the last military dictatorship (1976-1983). There are two discursive processes involved in the construction of that truth. On one hand, th…	2013	10.1108/S1059-4337(2013)0000061004	0.644931
The audacity of building community: a teacher looks at the end of every fork.In this article, I theorize a specific pedagogical moment as a teacher educator by taking up a particular aspect of phenomenological philosophy - the phenomenological reduction - and a particular conception of pedagogy informed by Bourdieu's philosophies - nomos and habitus - in order to put them in closer dialog with on…	2013	10.1080/10476210.2012.716419	0.741475
Corporate governance in South Africa: from 'Old Boys Club' to 'Ubuntu'?.Padayachee examines developments in the culture and practice of corporate governance largely within the private sector in South Africa. His analysis reveals the dominance of powerful individuals, family trusts and groups sharing common social, cultural, and linguistic norms, bound together outside the boardrooms thorough old …	2013	10.1353/trn.2013.0006	0.691868
MORAL CONFLICTS OF MEXICAN PUBLIC SCHOOL PRINCIPALS IN POLITICAL CONTEXT: LOYALTIES AND CONSEQUENCES.This chapter identifies and describes the decision-making practices of Mexican public primary school principals when faced with moral conflicts in the exercise of their daily activities. These practices are understood as ethical management and planning, implying moral agency and the capacity for r…	2013	10.1108/S1479-3660(2013)0000019010	0.792851
Importing control in Initial Teacher Training: theorizing the construction of specific habitus in recent proposals for induction into teaching.This article attempts to provide theoretical perspectives on the recent Conservative-led Coalition Government's promotion of Teach First and related initiatives in England. In particular, we suggest the emergence of three 'ideal' types of teacher in the in…	2013	10.1080/02680939.2012.682608	0.618426
Making working-class parents think more like middle-class parents: Choice Advisers in English education.In this paper, one policy response to the problem of classed school choice experiences in England is examined. 'Choice Advisers' are employed by government to provide advice and information to working class and disadvantaged parents with the aim of 'empowering' them to exercise school choice an…	2013	10.1080/02680939.2012.689012	0.718384
Holistic and and Intentional Student Character Development Process: Learning From West Point.Facing continued criticisms regarding ethical development of students in schools of business, we expose an innovative, but underresearched, approach to student character development exercised at the United States Military Academy at West Point. Employing the qualitative research tradition, our findings in…	2012	10.5465/amle.2010.0023	0.607061
Engaging with Involuntary Service Users in Social Work: Findings from a Knowledge Exchange Project.The participation of service users in the planning and delivery of social work services has become a familiar objective in the UK. Policy injunctions, however, mask a lack of clarity around what is meant by terms such as oparticipation' and oengagement'. Moreover, since many service users do not eng…	2012	10.1093/bjsw/bcr162	0.810507
Freedom of expression in the context of crisis: the case of the student strike.In 2012, the strike action taken by several student organizations to protest against the tuition fee increase announced by the Quebec government led to a genuine social crisis. Although the strikes were decided democratically by the members of the associations concerned - which hold, by law, a monopoly on the represent…	2012	10.7202/1013009ar	0.664456
THE BEST INTERESTS OF THE CHILD VERSUS PUBLIC SAFETY INTERESTS: STATE INTERFERENCE INTO FAMILY LIFE AND SEPARATION OF PARENTS AND CHILDREN IN CONNECTION WITH EXPULSION/DEPORTATION IN NORWEGIAN AND RUSSIAN LAW.The article draws attention to the particularly vulnerable situation of implementing the principle of the best interests of the child in national legislation and practice concerning cases of…	2012	10.1093/lawfam/ebs007	0.607615
Today, be tutor of nursing students : sustainable and complex mission ?.When doing an internship in health facilities, student nurses find themselves in the hands of caregivers who, as tutors, whose role is to accompany them and evaluate them as part of their professional training. Are these two missions compatible ? This is the first question asked in this paper where the role of the tutor is ma…	2012	10.3917/rsi.111.0006	0.705494
Moving beyond walkability: On the potential of health geography.In the context of the substantial volume of research focused in recent years on the walkability of the built environment, this report presents some initial thoughts on what the sub-discipline of health geography might be able to contribute, beyond what it currently does, to existing debates. It is posited that at one level this contr…	2012	10.1016/j.socscimed.2012.08.013	0.606521
Attribution of words versus attribution of responsibilities: Academic plagiarism and university practice.This article examines a case of academic plagiarism and the subsequent treatment of the issues across several academic institutions. It calls for academic leaders in universities to act on what constitutes a serious breach of standards, engendered in part by broader institutional norms and val…	2012	10.1177/1350508412448857	0.686032
Bioethics in Mediterranean culture: the Spanish experience.This article presents a view of bioethics in the Spanish context. We may identify several features common to Mediterranean countries because of their relatively similar social organisation. Each country has its own distinguishing features but we would point two aspects which are of particular interestA: the Mediterranean view of autonomy …	2012	10.1007/s11019-011-9354-8	0.815017
Autoethnography: The story of applying a conceptual framework for intentional positioning to public relations practice.This autoethnography is an exercise in reporting, recording and reflecting on the process of attempting to apply a public relations theoretical construct to a practice environment. I take a social constructionist approach where the practice of autoethnography presumes that realit…	2012	10.1016/j.pubrev.2012.05.004	0.686889
Leading with Emancipatory Intent: Headteachers' Approaches to Pupil Diversity.The 'moral imperative' of school leadership has been identified as seeking to bring about social justice in ensuring all children are given the opportunity to succeed in education. Empirical research among 18 headteachers in a single local education authority in the English Midlands shows that some headteachers simultan…	2012	10.1177/1741143212456911	0.818059
Your Excellency.The idea of 'excellence' has become widespread in the modern university, in part due to UK assessment exercises such as the Research Assessment Exercise (RAE) and the Research Excellence Framework (REF). As a result, academic careers are becoming increasingly oriented around publications in highly ranked journals. For critical management scholars, this poses a particular difficult…	2012	10.1177/1350508412454513	0.636524
The natural history review (1854-1865).The natural history review was a quarterly founded in 1854 by Edward Perceval Wright, then an undergraduate student of zoology at Trinity College Dublin. Its first editorial committee (1856 1860) held traditional views of natural history. By 1860 The natural history review had failed, ostensibly for lack of subscribers, and Wright put it in the hands of Thom…	2012	10.3366/ANH.2012.0093	0.631495
Thinking Ethically About Professional Practice in Adapted Physical Activity.There has been little critical exploration of the ethical issues that arise in professional practice common to adapted physical activity. We cannot avoid moral issues as we inevitably will act in ways that will negatively affect the well-being of others. We will make choices, which in our efforts to support others, may hu…	2012	10.1123/apaq.29.4.295	0.675945
Social Darwinism as a Key Constituent of the Field of Physical Activity (PE, Sports and Recreation).Given that the design and height of social Darwinism and the emergence and institutional crystallisation of the field of physical activity in the sphere of education, sport and recreation (PAESR) coincide in time, the following question is posed: Did the thesis of social Darwinism permeate the disc…	2012	10.4438/1988-592X-RE-2011-359-108	0.680653
EARLY PURITAN EVANGELISM IN THE NORTH: CHRISTOPHER SHUTE, PREACHER, PURITAN AND VICAR OF GIGGLESWICK IN CRAVEN, 1576 TO 1626.VICTORIA SPENCE, 'Early Puritan Evangelism in The North: Christopher Shute, Preacher, Puritan and Vicar of Giggleswick in Craven from 1576 to 1626'. In the 1570s, Archbishop Grindal of York installed university-educated clerics to establish conformity to the Elizabethan Set…	2012	10.1179/0078172X12Z.00000000013	0.78507
Public safety regimes: Negotiated orders and political analysis in criminology.Implicit in the concept of negotiated orders is an understanding of the social productivity of political power; the power to accomplish governing programmes for citizens as much as the power over citizens for the purposes of social control. This distinction is especially pertinent for the role of political analysis in …	2012	10.1177/1748895811431850	0.833804
Toward Relational Empowerment.Psychological empowerment has been theorized as a construct with emotional, behavioral and cognitive components. Yet, many studies have stressed that empowerment processes are contingent on interpersonal relationships. Moreover, theory suggests that power is developed and exercised through relationships. This article makes the case that expanding our conceptions of p…	2012	10.1007/s10464-011-9483-5	0.610593
Crossing the sea from They to We? The unfolding of knowing and practising in collaborative research.This article addresses how knowing and practising unfolds in collaborative research amongst practitioners from a large consulting and business services group and academics from a UK School of Management. Dialogue enabled actors to cross between theory and practice by providing a 'space' for support…	2012	10.1177/1350507612440232	0.862563
Socratic Pedagogy: Perplexity, humiliation, shame and a broken egg.This article addresses and rebuts the claim that the purpose of the Socratic method is to humiliate, shame, and perplex participants. It clarifies pedagogical and exegetical confusions surrounding the Socratic method, what the Socratic method is, what its epistemological ambitions are, and how the historical Socrates likely viewed…	2012	10.1111/j.1469-5812.2011.00773.x	0.67002
The Religious Philosophy of Jean Price-Mars.Jean Price-Mars was a towering figure in the discipline of Africana studies and a passionate proponent of the revalorization of African retentions in the Black diaspora, especially on Haitian soil. Scholars have identified him as the Francophone counterpart of W. E. B. Du Bois for his activism, scholarly rigor, leadership efficiency, and efforts in the …	2012	10.1177/0021934712440449	0.661389
Situating Sexual Violence in Rwanda (1990-2001): Sexual Agency, Sexual Consent, and the Political Economy of War.This article situates the sexual violence associated with the Rwandan civil war and 1994 genocide within a local cultural history and political economy in which institutionalized gender violence shaped the choices of Rwandan women and girls. Based on ethnographic research, it argues th…	2012	10.1353/arw.2012.0034	0.645959
Using symbolic interactionism to analyze a specialized STEM high school teacher's experience in curriculum reform.In this paper, we present a microanalysis of a specialized STEM (science, technology, engineering, and mathematics) high school teacher's experience of self-initiated science inquiry curriculum reform. We examine the meanings of these two constructs: inquiry curriculum and curriculum …	2012	10.1007/s11422-011-9364-0	0.613671
Ranking gives power Relationships between UK universities and Chinese agents.This article investigates the working relationships between UK universities and Chinese student recruitment agents. Data draw on insights from the senior management of ten UK institutions. Findings reveal that the ranking position of a university is the ultimate source of power that defines its position in the internatio…	2012	10.1177/030630701203800102	0.855256
Getting Behind the Scenes of Fleetwood Mac's Rumours: Using a Documentary on the Making of a Music Album to Learn About Task Groups.The authors present an efficient and easy-to-implement experiential exercise that reinforces for students key concepts about task groups (i. e., group cohesiveness, conflict within groups, group effectiveness, group norms, and group roles). The exercise, which uses a…	2012	10.1177/1052562911429779	0.610175
Leadership for Researcher Development: What Research Leaders Need to Know and Understand.Research leadership, a much neglected area of educational leadership and management, is disadvantaged by having an underdeveloped and inadequate knowledge base. This article represents a contribution to this knowledge base through a conceptual analysis. It presents as propositional knowledge an original theor…	2012	10.1177/1741143212438218	0.708292
What are you going to do with a degree in that? Arguing for the humanities in an era of efficiency.In an era in which the imperatives of global economic competition prompt institutions of higher education to promote vocational practicality and efficiency over all else, advocates of the humanities have struggled to articulate the distinctive value and contribution of our disciplines. This article …	2012	10.1177/1474022212441769	0.690642
Sibling caringscapes: Time-space practices of caring within youth-headed households in Tanzania and Uganda.This paper investigates the time-space practices of young people caring for their siblings in youth-headed households affected by AIDS in Tanzania and Uganda. Based on qualitative exploratory research with young people heading households, their siblings, NGO workers and community members, th…	2012	10.1016/j.geoforum.2012.02.004	0.686959
Reason, Emotion, Pressure, Violence: Modes of Demonstration as Conceptions of Political Citizenship in 1960s West Germany.Democratization has been a central topic in studies of recent German history, but what have democracy and democratic citizenship meant to Germans? Studying demonstrations can be illuminating here because choices about whether and how to demonstrate rest on demonstrators' conce…	2012	10.1093/gerhis/ghs022	0.682377
Technology and Parental Responsibility: The Case of the V-Chip.In this paper, the so-called V-chip is analysed from the perspective of responsibility. The V-chip is a technological tool used by parents, on a voluntary basis, to prevent children from watching violent television content. Since 1997 in the United States, the V-chip is installed in all new televisions sets of 12aEuro(3) and larger. W…	2012	10.1007/s11948-010-9222-6	0.691209
Making School Happen: Children-Parent-Teacher Collaboration as A Practice of Citizenship.The exercise of citizenship is today understood as a duty and as a right to be enjoyed within any educational context. Within the school, all of its protagonists are invited to exercise practices of citizenship. No one is excluded; even the less important parties have the right to participate in decisions tha…	2012	10.3390/educsci2020105	0.777447
Re-framing student academic freedom: a capability perspective.The scholarly debate about academic freedom focuses almost exclusively on the rights of academic faculty. Student academic freedom is rarely discussed and is normally confined to debates connected with the politicisation of the curriculum. Concerns about (student) freedom of speech reflect the dominant role of negative rights in the an…	2012	10.1007/s10734-011-9473-4	0.650968
Once upon a time the physical activities of Martine. The transmission of middle-class bodily practices in childrens books since 1954.	2012	10.1353/his.2012.0004	0.603964
Introducing Ethics and Corporate Social Responsibility at Undergraduate Level in the United Arab Emirates: An Experiential Exercise on Website Communication.In this article, we describe an assignment undertaken by our third-year students at a University Business School in the United Arab Emirates. The assignment serves to introduce corporate social responsibility and ethics in the undergraduate c…	2012	10.1007/s10551-011-1025-4	0.611894
Career progress in centralized academic systems: Social capital and institutions in France and Italy.We analyze the role of social capital in academic careers. We distinguish between ties with reputed scientists and laboratories (scientific and technical human capital) and ties with influential actors with respect to recruitment/promotion decisions (political capital). We use institution-wise bib…	2012	10.1016/j.respol.2011.12.009	0.783605
'God is my forest' - Xhosa cultural values provide untapped opportunities for conservation.In South Africa conservation is still largely framed in terms of Western scientific values, with a focus on material benefits to local communities, whilst little is known about the intangible values local people attach to nature and biodiversity. We explored the cultural, spiritual and emotional relationshi…	2012	10.4102/sajs.v108i5/6.880	0.632321
The Influence of Ibn Sina on al-Ghazzali in Qur'anic Hermeneutics.Al-Ghazzali criticized Muslim philosophers in general and Ibn Sina in particular in a number of matters notwithstanding, he was deeply influenced by philosophy and Ibn Sina's views as to some issues. Of the contexts in which al-Ghazzali is under the clear influence of Ibn Sina are the interpretations of some Qur'anic chapters and v…	2012	10.1111/j.1478-1913.2011.01373.x	0.627383
The internationalization of tertiary education in Asia: Language, identity and conflict.This article reports on a qualitative study that examined the identity construction experiences of six international English-language teaching assistants (IELTAs) in a large English medium of instruction university in Hong Kong. The study explored the contribution of the IELTAs to the internationalization goal…	2012	10.1177/1475240911434339	0.781546
Distinguishing Between the Drawn and the Made.Here Bob Sheil, Director of Technology and Computing at the Bartlett School of Architecture and co-organiser of the 2011 Fabricate Conference at UCL, pulls back on the rush towards material computation. With the blurring of the projected image and the constructed artefact, there is the very real danger of reducing architectural production to a systema…	2012	10.1002/ad.1390	0.64397
On the Power and Poverty of Critical (Self) Reflection in Critical Management Studies: A Comment on Ford, Harding and Learmonth.Ford, Harding and Learmonth in their paper in the March 2010 special issue of the British Journal of Management ask who is it that would make business schools more critical? Commenting on their paper, I argue that although they raise a very important question they do not…	2012	10.1111/j.1467-8551.2011.00746.x	0.661047
Foucault's Notion of Power and Current Psychiatric Practice.Underlying Foucault's accounts of asylums, hospitals, prisons, and schools was a continuing concern with power and knowledge. In the field of mental health, his preoccupation with power relations and the construction of narratives of exclusion and repression in the History of Madness have led many scholars to consider Foucault an anti-ps…	2012	10.1353/ppp.2012.0006	0.709787
Police Education in a University Setting: Emerging Cultures and Attitudes.Policing in common with many other working environments are defined by a specific culture; a set of morals and principles that determine who the police are and how they perform. Earlier research focused on one monolithic culture within the police service, although it is now generally agreed that the police service encompass…	2012	10.1093/police/par060	0.767633
Subversives All! Ronald Reagan & the Paternal Roots of Law and Order at Home and Abroad.Law and society scholars have identified the call for law and order during the Cold War-era as a method for opposing egalitarian social change. But the law and order narrative was not simply a coded phrase meant to appeal to the anxieties of traditionally-powerful Americans. Instead, the depiction of egalitari…	2012	10.1177/1743872109355571	0.733754
Erotic Pedagogies.This article considers the role of Audre Lorde's notion of the erotic as transformative pedagogical practices that can empower teachers and students to passionate learning and community formation. I argue that the erotic has been contained within the private sphere under neoliberalism through its articulation to heterosexuality, Whiteness, and U.S. exceptionalism. Neoliberalism …	2012	10.1080/00918369.2012.699844	0.750176
Embodying policy concepts.This article introduces some of the key concepts that we have used in our research to help illuminate the multiple and different ways in which apparently ubiquitous health policies relating to obesity, exercise, diet and health are mediated and shaped both globally and nationally, as well as within regional, school and other contexts. The analyses suggest that concepts d…	2012	10.1080/01596306.2012.696497	0.607386
'Emboldened bodies': social class, school health policy and obesity discourse.This paper examines the multiple ways in which health policy relating to obesity, diet and exercise is recontextualised and mediated by teachers and pupils in the context of social class in the UK. Drawing on a case study of a middle-class primary school in central England, the paper documents the complexity of the poli…	2012	10.1080/01596306.2012.696499	0.649793
Structure and agency in learning: a critical realist theory of the development of capacity to reflect on academic practice.Theories of learning typically downplay the interplay between social structure and student agency. In this article, we adapt a causal hypothesis from realist social theory and draw on wider perspectives from critical realism to account for the development of capacity to engag…	2012	10.1080/07294360.2012.656078	0.705556
Creative workshops as a qualitative research tool.Many commentators tell us that the qualitative research tools in most common use, while fit for many purposes, are ineffective in discovering the emotional reasons behind behaviour. In my arena - children and young people's research - I am seeking to address this with the development of creative workshops. With this, I have for the first time comb…	2012	10.2501/IJMR-54-6-781-798	0.64629
Young Chileans' Views of Citizenship: Findings From the First Generation Born After the Reinstitution of Democracy.Through a qualitative methodology, this study examines meanings attached to citizenship, barriers for citizenship, motivations for civic engagement, and aspirations as citizens in a sample (n = 71) of Chilean youth that grew up during the transition to democracy. The meanings youth a…	2012	10.1080/10888691.2012.722889	0.72963
Sports in the German University from about 1900 until the Early Years of the Federal Republic of Germany: The Example of Muenster and the 'Westfaelische Wilhelms-University'.The development of modern sports in Germany is related not only to the rapid progress of industrialisation and urbanisation at the turn of the nineteenth into the twentieth century, but also to the social inventiveness of the…	2012	10.1080/09523367.2012.694072	0.652122
Young and Restless: Representing Male Adolescents with the Spirit of Reform in Hai Magazine.This article is about Hai, a magazine for boys in Indonesia. It looks into representations of male adolescents against the backdrop of post-Suharto (New Order) Indonesia. Political reform and media deregulation in 1998 transformed the Indonesian mediascape into a freer space for social and political expres…	2012	10.1080/14442213.2012.722670	0.730316
Doing God in a liberal democracy.While we agree with Cooling's argument from fairness, we argue that Cooling fails to give an adequate account of how fairness can be conceived, particularly because he does not decisively tackle the issues surrounding doing God in a plural context, or the contentious issues of compulsory collective worship and faith schools. In order to explore an argument from fa…	2012	10.1080/03054985.2012.722863	0.610688
Negotiating sexuality and masculinity in school sport: an autoethnography.This autoethnography explores challenging and ethically sensitive issues around sexual orientation, sexual identity and masculinity in the context of school sport. Through storytelling, I aim to show how sometimes ambiguous encounters with heterosexism, homophobia and hegemonic masculinity through sport problematise identit…	2012	10.1080/13573322.2011.554536	0.725637
Headteachers or how to assert authority in the East Berlin schools in the 1950s.Headteachers or how to assert authority in the East Berlin schools in the 1950s Based on official SED (Socialist Unity Party of Germany) local archives and field materials (such as school chronicles and minutes of teachers' conferences) from East Berlin, this article focuses on one actor in the school system who embod…	2012	10.1080/00309230.2011.633922	0.613014
Saturn and His Children. The Crying of Potential Estate: A Case Study of the Art Market as Metaphor and Practice.A large segment of contemporary art today is dependent on branding, publicity and marketing. The art market has turned art into something that can be measured - like money and it would indeed appear that money has now become more important than art. The text takes as its point of depar…	2012	10.1007/978-94-007-2082-4_11	0.744892
Working with material from the Sheppey archive.This article reflects on the experience of working with archived data in the Living and Working on Sheppey project which revisited material from Ray Pahl's research on the Isle of Sheppey, published in the modern sociological classic, Divisions of Labour (1984). The article considers the reasons for revisiting archived material and some of the opport…	2012	10.1080/13645579.2012.688314	0.818032
Instilling postcolonial nostalgias: Ned Kelly narratives for children.This essay examines books for children focusing on Ned Kelly and the Kelly gang, published from 2000 to 2011. Drawing upon theories of narrative, memory and nostalgia it analyses the narrative strategies and visual images through which these texts position readers, and their investment in formulations of the Australian nation. …	2012	10.1080/14443058.2012.674545	0.771106
'In-between' Asia and Australia: on the politics of teaching English as the 'Other'.This article mobilizes story-telling to narrate my lived experience of teaching English as a minority academic in one Australian university. Positioning myself as living 'in-between' two cultures and as an 'Other', I tell my story of how I have been 'racialized' and 'Othered' because I do not look White, and my sp…	2012	10.1080/01596306.2012.666073	0.754177
Reaching a European Audience: Milton's Neo-Latin Poems for Charles Diodati, 1625-39.Although relatively neglected, Milton's three Latin poems for his school friend Charles Diodati are arguably amongst the most self-revelatory poems in the 1645 collection. As well as evidence of the strength of their literary friendship, each of these poems adumbrates aspects of Milton's vocational dilemma and pro…	2012	10.1080/10848770.2012.655633	0.823006
(Re)Configuring masculinities in an ethno-centric Australian community school: complexity and contradictions.This article draws on a case study of 15 boys aged between 13 and 14 years who attend an urban ethno-centric community school located in Melbourne, Australia. The study investigated how the boys' constructions of masculinity were mediated by a strong connectedness to their Greek cultural t…	2012	10.1080/09540253.2011.571198	0.642471
The January 25th Uprisings: Through or in Spite of Civil Society?.Did the January 25th revolution emanate from civil society? Not if the conventional Western understanding of the term is used, and certainly not if its programmatic association with established organisations is assumed. This article explores the highly complex relationship between the arena we call civil society and the forms of ac…	2012	10.1111/j.1759-5436.2012.00292.x	0.765174
Embodied Faith: Agency and Obedience among Face-veiled University Students in Indonesia.This article analyses the life experiences of face-veiled university students and their involvement in the Salafi Islamic revivalist movement in Indonesia. Studies on Salafi groups in Indonesia have often neglected the face-veiling practices of women, who are the main female constituents of the groups. Focusin…	2012	10.1080/14442213.2012.697187	0.707073
Between Infantilisation and Colonial Repression. Movie Censorship in FWA. Youth Policy and the Image of Colonised Africans as Big Kids.This paper discusses movie censorship in relation with childhood, both as a metaphor for Africans during colonisation and as a target for movie policies in the 1950s. The image of colonised people as big kids, whose intellectual capacity was different by nature or…	2012	10.4000/etudesafricaines.16988	0.689727
Protest, memory, and the production of 'civilized' citizens: two cases from Turkey and Lebanon.This article studies the proliferation of discourses of rationality and responsibility among a particular elite social group in Lebanon and Turkey, as they remember student mobilization of their past. I offer these episodes of student mobilization as acts of citizenship that create and make use of raptu…	2012	10.1080/13621025.2012.667607	0.768077
Female EFL teachers: shifting and multiple gender and language-learner identities.Gender studies have taken an important role within the academic community, and specifically in the field of second and foreign language learning. In this paper I use a Feminist Poststructuralist Discourse Analysis (FPDA) study to explore how emergent femininities construct gender identities and power relations insid…	2012	10.14483/22487085.3823	0.611235
Swimming against the tide: a case study of an integrated social studies department.A recent trend in developed countries' school curricula has been the transition from disciplinary to generic forms of knowledge, resulting in an emphasis on interdisciplinary organisation and more active forms of learning. Subject specialists are increasingly expected to demonstrate how their subject interconnects …	2012	10.1080/09585176.2013.805658	0.695369
School-to-work transition services: marginalising 'disposable' youth in a state of exception?.Disadvantaged young people often inhabit a dangerous space: excluded from education, training and employment markets; constructed as disposable; and cast out as 'human waste' (Bauman, 2004). There are many macro-level analyses of this catastrophic trend, but this article provides insights into some of th…	2012	10.1080/01596306.2012.681895	0.813687
Olympic values education: evolution of a pedagogy.Guided by the twentieth century hermeneutic idea that application co-determines understanding, this paper explores the conversations between theory and application that evolved during the implementation of three Olympic-related curriculum projects. Each of these projects was informed by specific fields of then-current educational theory, and offer…	2012	10.1080/00131911.2012.676539	0.625621
Rwanda's 'Hutsi': intersections of ethnicity and violence in the lives of youth of 'mixed' heritage.This article looks at young Rwandans of 'mixed' Hutu-Tutsi heritage, exploring how their mixed identity shaped their experiences during the 1994 genocide and how it influences their everyday experiences of categorization and belonging in contemporary Rwanda. It reveals the complex position of these…	2012	10.1080/1070289X.2012.684441	0.65404
Preserving Tradition that is Necessary to Exercising Essential Rights: Some Reflections on the ICJ Decision on Navigational Rights on the San Juan River.In 2009 the ICJ delivered a decision on the interpretation of the 1858 Treaty of Limits between Costa Rica and Nicaragua. While the main issue concerned commercial navigation on the San Juan River, a small part of the Court's decision dealt with …	2012	10.1163/187197312X650514	0.767865
Emotional connections in higher education marketing.Purpose-Through examination of a case study this paper aims to describe a brand re-positioning exercise and explore how an emotionally driven approach to branding can help create meaningful connections with potential undergraduate students and can positively influence choice. Design/methodology/approach-The paper's approach is a case study descr…	2012	10.1108/09513541211201960	0.739442
Young people and the hidden meanings of the everyday: time-space path as a methodological opportunity.The article explores the ways in which young people use their everyday environments and how they give meanings to their surroundings. It concentrates on the potential of the re-interpretations of 1970s time-geography by applying the method of timespace paths to educational contexts in both univer…	2012	10.1080/10382046.2012.698077	0.707396
Proposal of a Methodology of Stakeholder Analysis for the Brazilian Satellite Space Program.To ensure the continuity and growth of space activities in Brazil, it is fundamental to persuade the Brazilian society and its representatives in Government about the importance of investments in space activities. Also, it is important to convince talented professionals to place space activities as an obje…	2012	10.5028/jatm.2012.04015011	0.667932
Education policy and school segregation of migrant students in Catalonia: the politics of non-decision-making.This article shows how the Catalan government has not developed an agenda to tackle school segregation despite the growing number of migrant pupils who arrived over the course of the last decade. Education policy has explicitly disregarded the possibilities of improving the regulatory fra…	2012	10.1080/02680939.2011.645168	0.703415
Geography of the United Kingdom.This paper presents a brief history of geography in the United Kingdom, how it was institutionalized, referring to external impacts on research and teaching. Although geography has a long history in the United Kingdom as an intellectual activity, extending back to the Age of Exploration in the late 16th century, it has only been institutionalized as an academic dis…	2012	10.5026/jgeography.121.586	0.707998
Pre-Appointment Scrutiny Hearings in the British House of Commons: All Bark, or Some Bite?.In 2007 British Prime Minister Gordon Brown agreed that House of Commons committees should start holding pre-appointment hearings for key public appointments. This was initially welcomed by MPs, who viewed it as an important step towards limiting executive power and strengthening the role of parliament. How…	2012	10.1080/13572334.2012.673066	0.698897
Are theatre and business links relevant? A conceptual paper and a case study.Purpose - The purpose of this paper is to examine why theatre-business links are relevant to management. The focus is on two types of links: using theatre techniques as a training method for managers, and using corporate theatre as a change management tool. The paper seeks to share an experience and tries to explicate th…	2012	10.1108/02621711211208871	0.717137
Defining pedagogical standards and benchmarks for teaching performance in law schools: contrasting models in New Zealand and the United Kingdom.The tertiary sector is operating in an increasingly market-driven environment. Teaching standards are under intense scrutiny as universities strive to meet the expectations of students exercising consumer choices. Continuing professional development progr…	2012	10.1080/03069400.2012.644970	0.754583
COMMUNITY MOBILIZATION DEVELOPMENT RELATED TO CHILDREN SPORT AND PHYSICAL ACTIVITY: A CASE STUDY OF KIDS IN SHAPE.This insider action research study explored the dynamics underlying community mobilization in a Local Action Committee (LAC) and the key roles the intermediary change agent played in guiding LAC partners through each stage of the community mobilization developmental process. The stage…	2012	10.1080/07053436.2012.10707842	0.763334
The Insufficiency of Filipino Nationhood.This essay is an exercise in the histoire des mentalites that traces the evolution of the characteristic ethos in relation to State and nation in the Philippines. Whereas State-propagated nationalism and associated rituals are inescapably present, these fail to evoke the sense of belonging to a shared civil world. It seems as if the public sphere of the St…	2012	10.4000/moussons.1690	0.753505
Collective leadership: the role of teacher unions in encouraging teachers to take the lead in their own learning and in teacher policy.An analysis of the relationships between teacher unions and governments sheds light on teacher union leadership, what drives it and what ethos lies behind it, illuminating the connections between such initiatives and developing theory in the role of teacher unions…	2012	10.1080/19415257.2012.657879	0.677418
Leadership in a therapeutic environment. What a long, strange trip it is''.Purpose - The aim is to explore important perspectives and structures that can inform leadership in a therapeutic environment based on psychodynamic principles. Design/methodology/approach - The experiences of the author as Director of the Mulberry Bush (1991-2001) are used as a focus for inquiry into the challenges and is…	2012	10.1108/09641861211291586	0.671386
Identity work: stories told in learning to teach physical education.Pre-service teachers bring to their university studies particular world views and understandings of themselves and others around health and physical activity. Their biographies and experiences in school physical education, sport and oyther societal institutions inform these perspectives and understandings. These in turn work to m…	2012	10.1080/13573322.2011.607909	0.663322
ELDERLY PEOPLE IN MANY RESPECTS BENEFIT FROM INTERACTION WITH DOGS.Over the course of evolution, humans and animals have entered into a close relationship. By domesticating animals, humans were able to use them to their own advantage. However, animals should not only be seen as mere providers of material value; in fact, they actually enrich humans' lives on an emotional level. The classic example…	2011	10.1186/2047-783X-16-12-557	0.629934
Media, Social Networking, and Pediatric Obesity.The 5 years leading up to 2011 witnessed unprecedented transformations in the technology and media available to American consumers. These changes have led to major paradigmatic shifts in the way people think about media, how they use it, and the role they expect it to play in their lives. This article discusses the new media landscape and summarizes…	2011	10.1016/j.pcl.2011.09.012	0.615355
The Chronicle of a Disease Foretold: Pandemic H1N1 and the Construction of a Global Health Security Threat.The period beginning in 2004 saw an extraordinary spurt in attention paid to avian and pandemic influenza in the United States and at the global level. A disease that for decades had languished in the 'dull but worthy' category of infectious diseases was elevated to a risk to global health s…	2011	10.1111/j.1467-9248.2011.00925.x	0.683832
The good organization communicating well: Teaching rhetoric in the public relations classroom.This essay refines public relations pedagogy by demonstrating further the ways in which rhetorical instruction can be a good means of teaching public relations students critical thinking skills needed to be thoughtful, ethical, and reflective practitioners. We argue that exposing students to classes and …	2011	10.1016/j.pubrev.2011.09.018	0.609424
Interactions between European Citizenship and Language Learning among Adolescent Europeans.Recent enlargement of the European Union (EU) has created debate as to the suitability of current structures and policies for effectively engaging citizens and developing social cohesion. Education and specifically modern foreign language (MFL) teaching are argued by the literature to play a key role in equ…	2011	10.2304/eerj.2011.10.4.623	0.743978
Vatican II in the Church in the Diocese of Goias-Brazil.This article written by Archbishop Tomas Balduino presents the impact of Vatican II in the particular Church of Goias, emphasizing that the loyalty to the Council produced effective participation of priests, religious and lay people. Given his experience as a pastor in this diocese (1967-1998) and several studies, Bishop Thomas shows the mos…	2011	10.5752/P.2175-5841.2011v9n24p1341	0.64629
School Vouchers in a Climate of Political Change.Legal scrutiny of school voucher policies initially focused on the establishment clause concerning with allocating public dollars to schools sponsored by religious organizations. In recent years, advocates asserted that the exclusion of faith-based organizations from voucher plans that permit expenditures in secular private organizations violates e…	2011	10.1353/jef.2011.0001	0.652149
TRANSNATIONAL AND LOCAL NEGOTIATIONS OF IDENTITY: Experiences from second-generation young people in Finland.This article discusses how second-generation identities are negotiated in the intersection of multi-ethnic realities of everyday life in Helsinki and often multi-sited kin-based transnational ties. The discussion draws from a research project that examined the second generation's reproduct…	2011	10.2478/v10202-011-0019-8	0.750098
Staging a Christopher Columbus Play in a Culture of Illusion: public pedagogy in a theatre of genocide.In the foreword to The Politics of Genocide, political theorist Noam Chomsky writes that denial of the American Indian holocaust is a potent force in the United States. He argues that 'the most unambiguous cases of genocide' are often 'acknowledged by the perpetrators, and passed over as insigni…	2011	10.2304/pfie.2011.9.6.735	0.637714
'Impact' in the proposals for the UK's Research Excellence Framework: Shifting the boundaries of academic autonomy.Evaluation of university-based research already has a reasonably long tradition in the UK, but proposals to revise the framework for national evaluation aroused controversy in the academic community because they envisage assessing more explicitly than before the economic, social and …	2011	10.1016/j.respol.2011.05.026	0.608886
Reciprocal capacity building for collaborative disability research between disabled people's organizations, communities and higher education institutions.This paper focuses on the reciprocal capacity building that occurred through collaborative research between occupational therapy departments from six higher education institutions in South Africa, community-based organizations and a disabled peo…	2011	10.3109/11038128.2010.525748	0.602088
Bringing Theory to Life Through Field Study.Exercises that encourage active and direct participation by students are often seen as a way to bridge the theory of classroom learning and the outside world. While most of the attention devoted to incorporating effective active learning strategies in the international relations classroom has focused on simulations, we argue that short field studies abr…	2011	10.1111/j.1528-3585.2011.00444.x	0.630681
Books and canon building in sociology: The case of Mind, Self, and Society.This paper discusses the canonization process of George Herbert Mead (1863-1931) in sociology through a recounting of the history of the book Mind, Self, and Society (1934). The relation between Mead and this particular work has no parallel in the history of sociological theory. Although the book was not written by Mead, o…	2011	10.1177/1468795X11415148	0.826302
Using Power to Influence Outcomes: Does Gender Matter?.The conventional definitions of power and masculinity are tightly conflated. The same words that are often used to describe power, such as authority, control, and decisiveness, are also often used to define masculinity. Where does that leave women in building and using power? Even as feminist scholars attempt to decouple the definition of pow…	2011	10.1177/1052562911411089	0.668575
Gymnastics - an Emerging National University Discipline - Johannes Lindhard's Struggle to Institutionalise Gymnastics as a Subject at the University of Copenhagen 1909-1940.From 1909 to 1940 the medical professor Johannes Lindhard, struggled to establish gymnastics as a subject at the University of Copenhagen and in doing so, he faced a complex situation. He had to make sure that he did not lose …	2011	10.1080/09523367.2011.604822	0.650765
The Research Excellence Framework and the 'impact agenda': are we creating a Frankenstein monster?.In pursuit of public accountability, the mechanisms for assessing research performance have become more complicated and burdensome. In the United Kingdom, the Research Assessment Exercise (RAE) evolved from an initially simple framework to something much more complex and onerous. As the RAE now give…	2011	10.3152/095820211X13118583635693	0.695294
State Retrenchment and the Exercise of Citizenship in Africa.What explains the varied ways that Africans practice citizenship on an everyday basis? And how does the extent of state building (or neoliberal unbuilding) in a particular context affect the way individual Africans think about the rights, duties, and appropriate channels for exercising their citizenship? Over the past 20 years across mo…	2011	10.1177/0010414010374704	0.760488
Some Recent Trends in the Study of Religion and Youth.From the beginning of the twenty-first century there has been a sharp increase in research on the ways in which young people engage with religion and spirituality. Three trends are apparent: first, there has been a shift away from focusing on the formal processes of young people's religious socialisation and a realisation that youth exercise c…	2011	10.1111/j.1467-9809.2011.01078.x	0.68167
ONTOPSYCHOLOGICAL PEDAGOGY ON THE ORIENTATION OF INTERNSHIPS OF THE EARLY YEARS OF THE ELEMENTARY SCHOOL.Presented in this article are the main findings that result from the research we are developing since 2009 with the aim of clarifying the application of theoretical and methodological principles of Ontopsychological pedagogy in the fostering of teacher during the course of the discipline of Su…	2011	10.14572/nuances.v20i21.1091	0.688883
THE EXERCISE OF THE RIGHTS OF CITIZENSHIP AND OF THE PERSON PERSONALITY BY MINORS: PARTICULAR ANALYSIS OF THE RECOGNITION OF THE DEPENDENCY SITUATION IN SPAIN.The spanish Law 39/2006, of December 14, of Promotion of the Personal Autonomy and Attention to People in situation of Dependence, and the setting in operation of the SAAD (System for the Autonomy and Attention to the Dependence) with the s…	2011	10.4995/reinad.2011.852	0.62272
Schools for Democracy: Labor Union Participation and Latino Immigrant Parents' School-Based Civic Engagement.Scholars have long argued that civic organizations play a vital role in developing members' civic capacity. Yet few empirical studies examine how and the extent to which civic skills transfer across distinct and separate civic contexts. Focusing on Latino immigrant members of a Los Angeles…	2011	10.1177/0003122411414815	0.627408
The False Choice of Liberal Democracy: Participatory Assessment in the International Relations Classroom.This article discusses practical forms of participatory assessment in the international relations (IR) classroom to examine the relationship between teaching and practicing democracy. These techniques include a series of exercises that allow students to explore the links between IR course cont…	2011	10.1111/j.1528-3585.2011.00434.x	0.653454
Nursing students and the issue of voice: A qualitative study.Aims and objectives: This paper reports the findings of part of a larger study that explored the empowerment of nursing students in clinical practice. The focus here is on the phenomenon of 'voice' and the extent to which nursing students are able to exercise voice during their clinical practice experiences. Background: There is evidenc…	2011	10.1016/j.nedt.2010.10.030	0.62141
The Missed Promotion: An Exercise Demonstrating the Importance of Organizational Justice.Treating employees fairly produces many positive outcomes, but evidence suggests that managers' efforts to be fair are often unsuccessful because they emphasize the wrong aspects of justice. Managers tend to emphasize distributive justice, though employees may be most concerned with procedural and interaction…	2011	10.1177/1052562910381875	0.625863
Designing (de)security: European exceptionalism, Atlantic republicanism and the 'public sphere'.This article pursues three interrelated objectives. Above all, it seeks to theorize desecuritization at the level of polity rather than policy; to distinguish between forms of political order and the likelihood that they will give in to the call for exceptional measures. Second, and to achieve that goa…	2011	10.1177/0967010611418715	0.81644
Beyond the Archives: Doing Oral History in Contemporary India.This article on extending the archive beyond its traditional avatar is intended for the researcher and enthusiast in contemporary history, those doing oral history and students and teachers offering courses in historical method. 1 The process that I wish to highlight is the movement of historical study and research beyond the confines …	2011	10.1177/0257643012459422	0.712091
'I call the people.' Church bells in fourteenth-century Catalunya.Bells were an inescapable part of fourteenth-century urban life. They signalled the hours of the day and times for prayers; they warned of tempests and enemy armies; they heralded masses, funerals, and deaths. The pealing of bells brought men, women, and children together, choreographing communal behaviour in time and space. Bells …	2011	10.1016/j.jmedhist.2011.02.002	0.643076
Mapping sustainability assessment with the project life cycle.Traditionally viewed as a technically based exercise focused on assessing the sustainability performance of buildings, sustainability assessment is increasingly called upon to play a proactive role that supports the management of sustainability across the project life cycle. Calls are emerging for assessment to evolve as a tool that co…	2011	10.1680/ensu.2011.164.2.143	0.68738
Higher education and community service: Developing the National University of Lesotho's third mission.Universities have traditionally embraced three missions: teaching, research and community service. The latter usually receives lower status than the other two missions. There has, however, been a revival of interest in community service as a policy oriented exercise for universities and regional …	2011	10.7227/JACE.17.1.7	0.793214
(DE)FETISHIZATION OF ACADEMIC PRODUCTIVITY: CHALLENGES FOR THE WORKER-RESEARCHER.Worker-researchers complain that they have to do more than they want or can. They criticize, but stick with it. Analyses of academic productivity hold international and Brazilian organisms (such as CAPES) and the current system responsible; and not without reason. But the results are scant changes and resignation. In…	2011	10.1590/S0034-75902011000300005	0.76999
LISTENING TO MANAGEMENT STUDENTS: THEIR CONCEPTS OF MANAGEMENT AND THE MANAGER FROM A CRITICAL STANDPOINT.The text aims to understand the concepts of management and the manager as held by management undergraduates - beginners and seniors - from two public federal public universities in the Northeast of Brazil. Two types of interviews were undertaken with twelve subjects. Some of the aspects of th…	2011	10.13058/raep.2011.v12n2.168	0.647676
A Role-Playing Exercise That Demonstrates the Process of Evolution by Natural Selection: Caching Squirrels in a World of Pilferers.We introduce a strategic role-playing exercise that is based on the fact that the strategies animals use in storing food for periods of famine differ in the degree to which the cache is successfully relocated and defended from pilferers. This highly engaging board gam…	2011	10.1525/abt.2011.73.4.4	0.65319
How do Higher Education Institutions Enhance their Financial Autonomy? Examples from Finnish Polytechnics.Numerous studies have addressed how state authorities and public funding bodies control, regulate, steer, supervise or oversee higher education institutions. There are fewer studies on how higher education institutions respond to the actions of the mentioned authorities. States have aimed at …	2011	10.1111/j.1468-2273.2010.00475.x	0.761833
'Ethics-less' Theories and 'Ethical' Practices On Ethical Relativity in Translation.This paper discusses the issue of ethical responsibility on the part of the translator, specifically the need to act ethically and make responsible translation-related decisions about politically sensitive texts, focusing on practices that emerge in the context of translator training. The underlying premise of the…	2011	10.1080/13556509.2011.10798812	0.820764
Still 'more of the same for the more able?' Including young disabled people and pupils with special educational needs in extra-curricular physical education.Writing over a decade ago, Penney and Harris examined extra-curricular physical education (ECPE) provision in state schools in England and Wales and focused, in particular, on issues of inclusion, equality and equity. They concluded, among ot…	2011	10.1080/13573322.2011.589647	0.657577
Engaging Sacred Space: Experiments in the Field.This article reflects on the experience of theorizing sacred space through field practice as part of a fieldtrip to Barcelona. In particular, it focuses on the critical analysis of different approaches to sacred space as applied to various sites in the city. The article opens with a brief review of three mainstream approaches to sacred space: the 's…	2011	10.1080/03098265.2010.523682	0.779285
A review of the Higher Education Close Up 5 conference.This essay aims to provide a critical overview of the main themes to emerge from the Higher Education Close Up 5 conference held at Lancaster University in July 2010. The conference explored the relationship between theory and method in higher education (HE) research. This essay focuses upon four themes that developed from the proceedings. I …	2011	10.1080/13562517.2011.569173	0.725382
Investigating the impact of religious diversity in schools for secondary education: a challenging but necessary exercise.Both in academic and public discussions, there is an ongoing debate about the pros and cons of religious diversity in education. Until recently, many arguments used in this debate have not had a strong theoretical basis and often lack empirical underpinning as well. In this pap…	2011	10.1080/01416200.2011.543614	0.872385
Language choice and identity construction in peer interactions: insights from a multilingual university in Hong Kong.Informed by linguistic ecological theory and the notion of identity, this study investigates language uses and identity construction in interactions among students with different linguistic and cultural backgrounds in a multilingual university. Individual and focus-group interviews…	2011	10.1080/01434632.2010.532876	0.683177
'Coming to a place near you?' The politics and possibilities of a critical pedagogy of place-based education.It may seem something of a paradox that in a globalised age where notions of interdependence, interconnectedness and common destinies abound, the 'local', with its diversity of cultures, languages, histories and geographies, continues to exercise a powerful grip on the human imagination. T…	2011	10.1080/1359866X.2010.540894	0.858829
Undertaking an institutional 'stock-take' of SoTL: New Zealand university case studies.A working group was established at AUT University in 2005 with a brief to identify initiatives that might be taken to promote and support staff engagement in the Scholarship of Teaching and Learning (SoTL). The working group recognized that a 'stock-taking' exercise would need to be undertaken before appropriat…	2011	10.1080/07294360.2011.536969	0.764565
Participatory Niches for Emergent Citizenship in Early Adolescence: An International Perspective.This article is based on the assumption that the right to vote in national elections is not an essential dimension of citizenship for early adolescents as long as adolescents' other competencies and attitudes are nurtured in their everyday settings. The article addresses the issue of children or early…	2011	10.1177/0002716210384220	0.730815
Multiculturalism Through Multilingualism in Schools: Emerging Places of Integration in Toronto.School spaces are imbued with meaning and foster sensibilities of justice, belonging, and identity from an early beginning. Aside from the educational mandate of schools, they are places where the exercise of neighborhood integration and the fostering of civil society are explored. In multicultural soci…	2011	10.1080/00045608.2011.579536	0.832269
RELIGIOUS PLURALISM AND EDUCATION.The Spanish Constitution (1978) and Law of Religious Freedom (1980) open the possibility of religious pluralism in Spain, a possibility that in principle will stagnate within the framework legislative without a projection in the social practice. The passage towards the exercise of the religious plurality, its institutionalization, is intensifying in the last year…	2011	10.3989/arbor.2011.749n3013	0.643668
Religious conflict in Kano: what are the fundamental issues?.Focusing on outbreaks of religious violence in Kano from 1991, it is clear that 'how, when and why' such violence occurs is complex, with ethnic and religious identities inter-connecting with other dimensions within society, polity and economy. In attempting to explain and understand the multidimensional reasons for such violent outburs…	2011	10.1080/14662043.2011.541115	0.680776
Teaching the 2008 Presidential Election at Three Demographically Diverse Schools: An Exercise in Neoliberal Governmentality.	2011	10.1080/00131946.2011.554590	0.64721
The rise of the engineering profession in eighteenth century Europe: an introductory overview.Much work remains to be done on the role of engineers in Europe in the eighteenth century and we do not, in this short introductory survey, claim to offer an exhaustive historical perspective. Instead, we try to provide a framework within which to capture, by means of examples, the main lines of developm…	2011	10.1080/19378629.2011.626051	0.621045
'Inspired and assisted', or 'berated and destroyed'? Research leadership, management and performativity in troubled times.Research leadership in Australian universities takes place against a backdrop of policy reforms concerned with measurement and comparison of institutional research performance. In particular, the Excellence in Research in Australian initiative undertaken by the Australian Rese…	2011	10.1080/17449642.2011.632722	0.754009
Archivist Meets Ethnomusicologist: Reconstructing the John Blacking Papers.This paper explores how the work of the archivist can enrich that of the ethnomusicologist. It documents the acquisition of John Blacking's papers by The University of Western Australia from his home office in Belfast after his death. John Blacking (1928-1990) was one of the foremost ethnomusicologists of his time. His pap…	2011	10.1080/17411912.2011.591128	0.726775
Future scenarios for a depressed region of England: the role of education in creating alternative futures.Purpose - This paper seeks to outline four scenarios developed for the future of the South West Midlands region of England. Like many depressed regions in the UK, the foundation industries that initially developed the region have gone. Manufacturing is continuing to decline and the low-skille…	2011	10.1108/14636681111179564	0.614392
Globalization of Industrial R&D in Developing Countries: A Sociological Perspective.The paper is an exercise on the impact of the ongoing process of globalization on industrial R&D in the developing countries. Having distinguished between multi nationalization and globalization of R&D at the outset it further distinguishes the globalization of industrial R&D in developing countries from that of d…	2011	10.17323/1995-459X.2011.3.4.16	0.722838
Power and place in the discourse of global citizenship education.This article critically examines the creation of the dominant academic discourse of global citizenship education, highlights gaps of thinking in the current discourse based on empirical research, and suggests some of the areas of translation/mediation/engagement that exist or need to exist in order to further research in the area. I…	2011	10.1080/14767724.2011.605322	0.81644
Children's Political Representation: The Right to Make a Difference.While children's rights have made significant gains in recent decades, children and youth continue to wield relatively little power in determining the nature of their societies' rights as such. This article sets out to explore what it might mean for children to enjoy genuine political representation. While it is often acknowledge…	2011	10.1163/157181811X547263	0.717091
Feudalism and academia: UK academics' accounts of research culture.Our knowledge of research cultures in university education departments is still evolving, particularly in connection with the departments which have achieved a high ranking in the UK government's Research Assessment Exercise (RAE), and also the conditions under which 'knowledge workers' operate are under-researched, although this …	2011	10.1080/09518398.2010.485134	0.783215
Poverty as a transient reality in a globalised world: an economic choice.Purpose - Poverty is indeed a terrible monster confronting humanity today. It is alarming and, indeed, not without despair to note that 22,000 children under five die every day as a result of poverty. Thus, in a calendar year, more than eight million children do not progress past the age of five years. One of the world's wor…	2011	10.1108/03068291111170406	0.675494
Child soldiers: our representation challenged by their reality.Purpose - The aim of the paper is to present some events in the life of ex-child soldiers in the Democratic Republic of Congo (DRC) in relation to the social policy in place and the social representation of child soldiers and childhood in the country. The paper presents an overall picture of the different interventions used with child…	2011	10.1108/01443331111164160	0.677418
Commissions of inquiry as ritual: Bourdieu, the marquis and the Endowed Schools of Ireland, 1854-58.Recent concerns in Ireland with memorialisation and cultural nationalism facilitate a sociological appraisal of the unjustly neglectedKildare Commission on Endowed Schools, 1854-58. Uniquely, it was an exercise in modernisation and rationalisation of cultural capital set to supply hope to Irish Pro…	2011	10.1080/09670882.2011.593370	0.775355
A Bluff-Bidding Exercise.Consider an auction in which one potential buyer wishes to participate, but the other potential buyer would rather the bidding not start. However, once bidding starts, the reluctant firm participates (submits obluff bidso) simply to make the eventual winner pay more. This incentive exists when the marginal effect of the winning bid is to increase a rival's profit. In 2004…	2011	10.1080/00220485.2011.555719	0.628707
The evolution of accountability.Campus 2020: Thinking ahead is a policy in British Columbia (BC), Canada, that attempted to hold universities accountable to performance. Within, I demonstrate how this Canadian articulation of educational accountability intended to develop governmentality constellations to control the university and regulate its knowledge output. This research illustrates how powe…	2011	10.1080/02680939.2011.587539	0.799096
Managing Surveillance? The Impact of Biometric Residence Permits on UK Migrants.On 27 May 2010, the newly formed UK Coalition government announced the cancellation of national identity cards for UK citizens. Yet, foreign nationals remain subject to a separate biometric identity card scheme-renamed 'Biometric Residence Permits' (BRPs)-currently being rolled out to various categories of migrant. To…	2011	10.1080/1369183X.2011.623624	0.6067
Intellectual capital in Spanish public universities: stakeholders' information needs.Purpose - This paper aims to demonstrate the need for universities to include information on intellectual capital in their accounting information system. Design/methodology/approach - An empirical study was conducted to discover the extent to which the different users of university accounting information are now …	2011	10.1108/14691931111154689	0.651791
The Politics of Being and Becoming a Researcher: Identity, Power, and Negotiating the Field.This article explores the methodological turning points in conducting a critical ethnography on the discursive practices of Italian Canadian youth identities across their multiple worlds in Toronto (cf. Giampapa, 2004a). Specifically, I aim to problematize the construction of the researcher,researcher iden…	2011	10.1080/15348458.2011.585304	0.85322
Negotiating Power Relations and Ethnicity in a Sociolinguistic Ethnography in Madrid.One of the major dilemmas when practising critical sociolinguistic ethnography within the field of education is the ethnographer's degree of implication within the studied site (Goldstein, 2003; Martin Rojo, 2003; Unamuno, 2004). How far should the researcher intervene within the daily practices he/she is observi…	2011	10.1080/15348458.2011.585305	0.821469
Future business schools.Purpose - Business schools are among the best appreciated institutions of higher education worldwide. They are excellent examples for other academic disciplines in terms of dedication to teaching and learning, performance benchmarking and value for society. Past performance, however, does not guarantee future success. Ranking and accreditation are petrifying existing stand…	2011	10.1108/02621711111133028	0.617979
When projects of 'empowerment' don't liberate: Locating agency in a 'postcolonial' peace education.By juxtaposing male secondary student and teacher classroom practices with a postcolonial analysis of the structural and discursive forces that characterize education reform in Jordan, this study draws attention to the ways that authoritarian regimes may coopt peace education language and concepts, …	2011	10.1080/17400201.2011.621370	0.631952
The Fatimid Caliph al-'Aziz and His Daughter Sitt al-Mulk: A Case of Delayed but Eventual Succession to Rule by a Woman.In his youth the future al-.Aziz, then merely the third son of the caliph al-Muizz, acquired a concubine, most likely a Greek-speaking captive, and produced with her a daughter who was to become the famous Sitt al-Mulk. Not only did her mother remain al-'Aziz's favorite long aft…	2011	10.1163/187471611X568276	0.611294
Heterologies of revolutionary action: On historical consciousness and the sacred in Mahfouz's Children of the Alley.This article considers a fundamental aspect of literary modernity: the emergence of new forms of historical consciousness that have attended the rise of new modes of discourse since the 1920s. It focuses on Mahfouz's novel Awlad haratina [1959; 1967; 2006; Children of the Alley] - n…	2011	10.1080/17449855.2011.590319	0.684866
Distributive Leadership, Civic Engagement, and Deliberative Democracy as Vehicles for School Improvement.Elements of directed autonomy were visible in public education long before the concept had been defined in the scholarly literature on organizational management. Most notably, states established common curricula and adequacy standards and then held local school boards accountable for complianc…	2011	10.1080/15700760903342392	0.804631
Debt-equity decision-making with and without growth.Purpose - The purpose of this paper is to instruct upper level business students on the intricacies of the debt-equity choice with the emphasis on showing the interrelation of this choice with the plowback-payout choice. Design/methodology/approach - The paper is designed around a pedagogical exercise that applies academic theories on the comput…	2011	10.1108/03074351111146210	0.625532
Social studies and citizenship for participation in Singapore: how one state seeks to influence its citizens.Singapore is an example of a country where there is centralised control of the school curriculum and where political leaders wield direct influence over citizenship education. Co-ordinated and sustained effort is made to transmit the salient knowledge and values, develop the 'right' instin…	2011	10.1080/03054985.2011.635103	0.762793
Humiliation, unfairness and laughter: students recall power relations with teachers.A Finnish magazine published my request that people remember and write about their teachers. Many writers recalled teachers who, for example, had humiliated, favoured or laughed at their students. This article focuses on a study of such negative memories, examining what writers tell about teachers and students in …	2011	10.1080/14681366.2011.582262	0.627022
Stakeholder Engagement and Compliance Culture An empirical study of Scottish Private Finance Initiative projects.This research examines the experience of stakeholders of the Private Finance Initiative (PFI). The local authorities' accounts of engaging stakeholders are compared against the stakeholders' experience of being engaged. The findings suggest that the increasing procedures and tools used…	2011	10.1080/14719037.2010.532961	0.735802
Dancing with quantitoids: a brief and benevolent commentary on the special issue of QRSEH.In this brief commentary on the excellent contributions to this special of Qualitative Research in Sport, Health and Exercise, I attempt to draw out several major themes that ran through many of the articles, and address a few other points that stood out in my readings of the submissions. After a short intro…	2011	10.1080/2159676X.2011.607188	0.72502
Sound, space and power in a primary school.This paper presents some reflections on the role of sound in the exercise of power in school spaces, showing that the exercise of power through discipline and surveillance, whilst commonly thought of as taking place primarily through vision, may also rely heavily on sound and hearing. I use examples from ethnographic fieldwork in a primary school to illu…	2011	10.1080/14649365.2011.542481	0.834194
Exploring Professional Stereotypes and Learning for Inter-professional Practice: An Example from UK Qualifying Level SocialWork Education.This paper explores the concept of stereotyping from UK social work students' and educators' perspectives. It discusses findings from an exploration of inter-professional practice with two cohorts of final year social work students in a UKuniversity. The author…	2011	10.1080/02615479.2010.483726	0.652922
Development through sport and the sports-industrial complex: the case for human development in sports and exercise sciences.This paper attempted to provide an alternative view of sports science and future sport worlds. For reasons to do with fundamental science, involved advocacy and committed service, and in a period of intensified globalization, I argued that it is necessary to reconfigure the …	2011	10.1080/17430437.2011.603550	0.628365
Teacher educators under surveillance at a religious university.The purpose of this paper is to examine how institutional norms are enforced through surveillance and self-discipline among teacher educators at a religious university. The study builds on prior research regarding university norms and surveillance, as well as religious orientation and prejudice. Eight teacher educators met as part of …	2011	10.1080/13540602.2011.602208	0.647676
Apostolic Minds and the Spinning House: Jane Ellen Harrison and Virginia Woolf's Discourse of Alterity.Jane Ellen Harrison (1850 - 1928) and Virginia Woolf (1882 - 1941) are two of the most iconic figures in British feminist history whose enduring influence have helped create and sustain a multitude of feminist discourses. Interestingly, both produced their landmark feminist studies in Cambridge …	2011	10.1080/09574042.2011.545656	0.613489
Addressing Cyberbullying in School Using the Quality Circle Approach.Cyberbulling has become a significant area of concern, yet research is still at an early stage. The Quality Circle approach allows explorative analysis of cyberbullying in school settings by identifying issues for further consideration. In this study of cyberbullying in one UK secondary, Quality Circle participants were required…	2010	10.1375/ajgc.20.2.157	0.656333
THE STUDY OF MEDIA IN UNIVERSITY PROGRAMS FOR SENIORS.The University Programs for Seniors provide a strategic framework for the development of longlife learning because they contribute to exercise their rights to education throughout life, the creative employment of the leisure, to access to the culture or to the social formation and, definitively, to promotion of the well-being and the quality o…	2010	10.15178/va.2010.113.17-26	0.6928
Compliance, resistance and seduction: reflections on 20 years of the funding council model of governance.Formally the new public management model of governance was introduced into British higher education with the passage of the 1988 Education Reform Act, which abolished the existing University Grants Committee (UGC) and instigated the funding councils. This article explores the relationship betw…	2010	10.1007/s10734-010-9314-x	0.61891
Destroying the village to save it: corporate social responsibility, labour relations, and the rise and fall of American hegemony.The literature on Corporate Social Responsibility (CSR), produced largely by American business school academics, has, over the last generation, ignored an empirical record of corporate irresponsibility, especially in the area of employment relations. This neglect is puz…	2010	10.1177/1350508410368875	0.742817
The discursive construction of childhood and youth in AIDS interventions in Lesotho's education sector: beyond global-local dichotomies.In southern Africa interventions to halt the spread of AIDS and address its social impacts are commonly targeted at young people, in many cases through the education sector. In Lesotho, education-sector responses to AIDS are the product of negotiation between a r…	2010	10.1068/d8709	0.693591
INTERNATIONAL CHILD WELFARE: GUIDELINES FOR EDUCATORS AND A CASE STUDY FROM CYPRUS.This article outlines challenges and opportunities educators and students face while attempting to develop a global perspective in social work. It discusses the need for more international focus in the classroom and increased field placements in non-Western countries. Exercises using an in-depth case study of the h…	2010	10.5175/JSWE.2010.200900116	0.624518
Professional Boundaries: Crossing a Line or Entering the Shadows?.This article explores the professional boundaries guidance for social workers. It presents research findings from the formal literature, from agency codes of practice, from telephone interviews with regulatory and professional bodies and from an exercise using 'snowballing techniques' in which informants responded to brief scenario…	2010	10.1093/bjsw/bcp106	0.754138
Ain't I a Person?: Reimagining Human Rights in Response to Children.THE ETHICAL GROUNDS OF HUMAN RIGHTS FROM THE ENLIGHTENMENT TO today have been almost exclusively centered on the experiences of adults This essay argues that human rights are not fully human unless their very bases are transformed in response to the third of humanity who are children The essay is an exercise in what is broadly te…	2010	10.5840/jsce20103024	0.788583
School choice in an international context.International schools and schools offering curricula and qualifications that are not those designed and delivered by the state are increasingly common in many countries.They offer parents an alternative to national schools and the normative education they deliver.This article compares five research exercises conducted in Switzerland, Japan, Argentina, Isr…	2010	10.1177/1475240910370813	0.641163
Notes From Ground Zero: Budgetary Crises and Academic Freedom at the University of Colorado.Colorado higher education is ground zero for neoconservative attacks on academic freedom, shared governance, and faculty control of academic matters. Colorado's fiscal crisis has exacerbated the attacks and provides a cautionary tale for other universities. Lured by corporate largesse and benefactors from …	2010	10.3798/tia.1937-0237.10024	0.622032
The Construction of the Palestinian Girl Voices from South Lebanon.This paper examines how specific femininities(1) have been constructed in Palestinian refugee camps in south Lebanon through the intersecting discourses of gender and nation. Through these discourses, Palestinian girls and women have been positioned largely as biological reproducers, gatekeepers, metaphors, ideological reproducers…	2010	10.3167/ghs.2010.030104	0.687358
Want and the language socialization of multiple competencies in middle school dance classes.A central topic in the study of pragmatics is how language contributes to the socialization of culturally shared values, skills, and practices. This paper employs a language socialization approach in order to investigate how the modal verb want is being used in two middle school dance classes as a tool for…	2010	10.1016/j.pragma.2009.10.005	0.614596
Knowledge links between European universities and firms: A review.Difficulty in extracting scientific and research findings from EU universities and placing such knowledge at the commercial disposal of innovation-dependent firms and industries is a cause for grave concern in many European states and regions. We take stock of the evidence from the perspective of knowledge-seeking firms and knowled…	2010	10.1111/j.1435-5957.2010.00310.x	0.708259
The Geography of Reflective Leadership: The Inner Life of Democratic Learning Communities.This paper is underpinned by an epistemological question: What are the types and ways of knowing that can be entailed in reflective leadership in its fullest sense? The question is explored through a mapping exercise which outlines a geography of reflective leadership in terms of three variables: type of kno…	2010	10.5840/pom20109213	0.600787
Protection of children against violence.International declarations, especially the Convention on the Rights of the Child by the United Nations and conventions, as well as articles in the German Constitution to protect children against violence are of interest. In addition to international agreements the constitution defines the role of public institutions in protecting the well-being of the child…	2010	10.1007/s00194-010-0670-8	0.70508
Higher education, what for?.The text proposes to reinstitute the democratic university as an ethic reference, given the challenges of the globalized world. It discusses the universities' current situation, which is characterized as a global crisis in higher education, taking as reference American and Canadian higher education institutions. Three aspects of such characterization are highlighted: 1…	2010	10.1590/S0104-40602010000200003	0.67395
Complexity Theory, School Leadership and Management: Questions for Theory and Practice.Complexity theory (CT) has had a meteoric rise in management literature and the social sciences. Its fledgling importation into school leadership and management raises several questions and concerns. This article takes one view of CT and argues that, though its key elements have much to offer school leadership …	2010	10.1177/1741143209359711	0.849999
Geography in interdisciplinarity: Towards a third conversation.The 'era of interdisciplinarity' heralds collaborative inquiry as effective for addressing complex issues at the nexus of disciplinary interests. Geographers have long argued that they are particularly well-suited to contribute to interdisciplinary endeavors because of the breadth and depth that the discipline enfolds. However, within…	2010	10.1016/j.geoforum.2009.11.012	0.641863
'Does What?': Acting, Directing, and Rehearsing Martin Crimp's Fewer Emergencies.In this article Adam J. Ledger reflects upon his recent experience of directing Martin Crimp's Fewer Emergencies. The play a triptych comprising 'Whole Blue Sky', 'Face to the Wall', and 'Fewer Emergencies' is one of a number that have been described as 'open', a term suggesting the absence of definitive meaning, def…	2010	10.1017/S0266464X10000266	0.620828
The US Army, the Civilian Conservation Corps, and Leadership for World War II, 1933-1942.Prior to World War II, the U.S. Army numbered 187,000 soldiers. Its growth to more than 8 million was a significant accomplishment. Little known to most, the Franklin D. Roosevelt administration's youth program, the Civilian Conservation Corps (CCC), provided the pretrained manpower to fill the U.S. Army's ra…	2010	10.1177/0095327X09333944	0.620886
The rhetorical organization of the Textbook genre across disciplines: A 'colony-in-loops'?.This article identifies and describes the rhetorical organization of the Textbook genre, based on a corpus-based approach and on part of PUCV-2006 Corpus of Academic Spanish. This subcorpus includes 126 textbooks collected from four scientific disciplines at undergraduate university programmes: Social Work,…	2010	10.1177/1461445609356500	0.651249
In and Out of Rights: Security, Migration, and Human Rights Talk in Postwar Guatemala.This article examines the interconnections between security, migration, and human rights in a Mam Maya community in postwar Guatemala. It does so by exploring so-called maras (gangs, often of young wage-labor migrants returned from the United States) and the security committees that have formed to control them. …	2010	10.1111/j.1935-4940.2010.01064.x	0.846278
The UK Research Assessment Exercise: Performance Measurement and Resource Allocation.This paper is a personal reflection on the nature and implications of research assessment in the UK. It reflects on the extent to which the dual functions of performance measurement and resource allocation interact. It provides a description of the 2001 and 2008 Research Assessment Exercises (RAE) in the United K…	2010	10.1111/j.1835-2561.2010.00076.x	0.670779
Leadership for School Improvement: Exploring Factors and Practices in the Process of Curriculum Change.Research Findings: This article describes research into leadership practice for school improvement in Hong Kong preschools at a time when there was a move toward increased accountability. Two schools were selected for study, both of which were rated as excellent in the quality assurance inspecti…	2010	10.1080/10409280903582835	0.642575
Strategy-as-Power: Ambiguity, Contradiction and the Exercise of Power in a UK Building Society.'Strategy-as-practice' (s-a-p) scholars have urged us to attend to the messy realities of strategy so as to increase the relevance of research for practititoners. This article, whilst recognizing the need to focus on what managers do, develops a critique of this literature. It argues that the s-a-p appr…	2010	10.1177/1350508409338885	0.797029
Irish Secularization and Religious Identities: Evidence of an Emerging New Catholic Habitus.The author identifies major changes since the 1960s that have transformed the role of religion in Irish society. An analysis of Irish data from the 2006 survey Church and Religion in an Enlarged Europe reveal that these have culminated in a shift in the religious and spiritual identities of young Irish Cat…	2010	10.1177/0037768609355532	0.69991
Public accountability of newborn screening: Collective knowing and deciding.A number of European countries have expanded their screening programme considerably during the last decade. Other countries have, however, not expanded their programme substantially. In this paper, I will compare UK and Austria, two countries representing two ends of the European spectrum. Focussing on the decision-making…	2010	10.1016/j.socscimed.2009.12.001	0.644483
Religion and the Secular State.The first amendment came into effect more than two hundred years ago. Changing emphases at different periods of time means that the flow of cases varies and the justices have different assumptions not only from each other but also from their predecessors. For a time, few cases were brought under either religion clause, making Reynolds (1878), a free exercise claim a…	2010	10.5131/ajcl.2009.0028	0.773234
Sexuality and reproduction: uses and values related to the desire for children among middle-class couples in Rio de Janeiro, Brazil.This study analyzes aspects comprising the modern conjugal dynamics of heterosexual couples as part of the results of an ethnographic study of infertile couples in Rio de Janeiro, Brazil (2004-2005). The target group can be defined culturally by its immersion in the …	2010	10.1590/S0102-311X2010000100016	0.645015
MDG 3 and the negotiation of gender in international education organisations.Gender equality in education has held a prominent position in global policy making over the last decade through international frameworks and declarations such as the Dakar framework of Action on Education for All and the Millennium Development Goals (MDGs). This paper draws on interviews conducted with participants who h…	2010	10.1080/03057925.2010.490363	0.614687
Empowering children with special educational needs to speak up: experiences of inclusive physical education.Purpose. The inclusion of children with special educational needs (SEN) has risen up the political agenda since the return of the Labour Government in 1997. This has seen increasing numbers of children with SEN being educated within mainstream schools. Method. This study examines the perspe…	2010	10.3109/09638288.2010.497037	0.701951
Autonomy as the guiding aim of entrepreneurship education.Purpose - This paper has three purposes: first, to present a vision of entrepreneurship education that has the student's capacity for autonomous action as its ultimate aim; second, to convince the reader of the timeliness and relevance of such an approach; third, to outline how this can be implemented. Design/methodology/approach - The pap…	2010	10.1108/00400911011089006	0.643766
Sites of Refuge: Refugees, Religiosity, and Public Schools in the United States.In this article the author examines public schools in the United States as sites where immigrants and refugees express their religious identities as part of their integration processes. In particular, the author examines the schools as sites of refuge for refugee students. Although public schools provide refugees with…	2010	10.1177/0895904809354726	0.712476
CONNECTING 'UP THERE' WITH 'DOWN HERE': THOUGHTS ON GLOBALISATION, NEO-LIBERALISM AND LEADERSHIP PRAXIS.The United States of America and England are countries that have embraced neo-liberalism, and have been at the forefront of the neo-liberal restructuring of public education. Both of these countries can be considered as laboratories for neo-liberal policy, hence their focus in this chapter. Pri…	2010	10.1108/S1479-3660(2010)0000011004	0.907718
The Bologna Process as a hegemonic tool of Normative Power Europe (NPE): the case of Chilean and Mexican higher education.The scenario of Latin America in the higher education area, especially in Chile and Mexico, appears to be significantly affected by some European influences. We can see this by examining the implementation of two 'hegemonic tools': the Bologna Process and the Tuning Project. T…	2010	10.1080/14767721003779936	0.797566
Queer outings: uncomfortable stories about the subjects of post-structural school ethnography.In this paper, I consider the abiding value as well as the limits of queer; navigating the contradictions of a politics and ethnographic practice based on a refutation of an abiding subject; resisting subjectivation and needing recognition; and 'coming out' in school ethnography framed by queer theory. T…	2010	10.1080/09518390903447168	0.741475
John Kenneth Galbraith: a radical economist?.Purpose - The paper seeks to answer the question: why is John Kenneth Galbraith a radical economist? The purpose of this paper is to show how he contributed to the development of economic theory and how this contribution differs radically from mainstream economics. Design/methodology/approach - In concentrating on Galbraith's theory of power - certainl…	2010	10.1108/03068291011018758	0.607888
Teaching International Business Negotiation: Reflections on Three Decades of Experience.The author has taught international business negotiation in a wide variety of university courses and executive training programs throughout the world during the last three decades. He has taught international business negotiation both as an end in itself and as a means to teach law, an approach that he calls t…	2010	10.1163/157180610X506956	0.627717
Ecotherapy: A Counter to Society's Unhealthy Trend?.We are facing a societal trend of lethargy in today's youth. Technology, fear, and limited green spaces keep our children inside and inactive. This article explores this trend and proposes ecotherapy, which promotes mental health in the context of the environment and through the use of green spaces, as a method the counseling profession can util…	2010	10.1080/15401383.2010.485082	0.638811
Holy Scripture and the Quest for Authority among Three Late Medieval Masters.John Wyclif (d. 1384), Thomas Netter (d. 1430) and Jean Gerson (d. 1429) had a good deal in common. They were all theologians, and thus 'masters of the sacred page' by trade. Rig all recognised the absolute authority of Scripture in matters of the Catholic faith over and against any pretensions of canon law. What separat…	2010	10.1017/S0022046909991436	0.680077
Citizens and/or consumers: mutations in the construction of concepts and practices of school choice.Recent research on school choice highlights the tendency among some White, middle-class parents to engage with discourses of community responsibility and ethnic diversity as part of their responsibility and duty as choosers and who therefore exercise choice in ways that undercut the individualistic…	2010	10.1080/02680930903447671	0.704943
Challenging Assumptions: Teaching, Documenting, Producing and Negotiating 'Health'.As 'health' climbs academic, policy, commercial, non-profit and societal agendas, it has become increasingly subject to scrutiny by geographers. Yet, while health geographers may explore the discursive production, operationalization, deployment and management of health; the role of pedagogical practices has been re…	2010	10.1080/03098265.2010.498879	0.710884
Entrepreneurial intentions among students: towards a re-focused research agenda.Purpose - This paper aims to address the need for a re-focused research agenda in relation to graduate entrepreneurship. An important theme for some years has been the effort to monitor attitudes and intentions of students towards starting up their own businesses. It is timely, however, to raise some questions about b…	2010	10.1108/14626001011088714	0.611597
Ukrainian youth and civic engagement: unconventional participation in local spaces.This article builds upon the literature examining the relationship of contemporary youth with politics and youth civic participation through a study exploring youth citizenship in post-socialist Ukraine. Specifically, drawing upon qualitative research undertaken during 2005-2006 with young people (aged 15-18) from …	2010	10.1080/13676261.2010.487518	0.81497
The Childhood Obesity Epidemic: Health Crisis or Social Construction?.There has been a meteoric rise over the past two decades in the medical research and media coverage of the so-called global childhood obesity epidemic. Recently, in response to this phenomenon, there has been a spate of books and articles in the fields of critical sociology and cultural studies that have argued that this epidem…	2010	10.1111/j.1548-1387.2010.01082.x	0.606084
Assimilation, Integration and the Construction of Identity: The experience of Chinese cross-boundary and newly arrived students in Hong Kong schools.This paper explores how two student groups, namely cross-boundary (CBS) and newly arrived students (NAS) from mainland China are assimilated or integrated in the construction of identity in Hong Kong schools and society as a whole. Research methods i…	2010	10.1080/2005-615X.2010.11102873	0.657348
Diversity from Within and Without: Comparative Notes from France and Japan.This paper focuses on examining the instructional theme of diversity in the teaching of citizenship in schools, particularly in history and civics subjects, by bringing in examples from France and Japan. We find that more so than own ethnic and racial minorities, in both cases, the broader world emerges as the source of me…	2010	10.1080/2005615X.2010.11102870	0.803192
Developing Team Leadership Capabilities in Higher Education: a Gendered Point of View.The starting point of the research was the still controversial nature of female leadership. This can be seen in the persistence of the male-leader stereotype and the continued belief in the existence of specific sex-typed characteristics of female leadership despite a great deal of research contradicting this po…	2010	10.3917/nqf.292.0018	0.638542
Citizenship and Political Engagement Among Young People: The Workings and Findings of the Youth Citizenship Commission.In 2008, the Labour government established the Youth Citizenship Commission (YCC). The (independent) Commission, staffed by individuals of varying backgrounds and serviced by the Ministry of Justice, was asked to examine how young people define citizenship and to explore how that…	2010	10.1093/pa/gsp049	0.668829
An exclusive countryside? Crime concern, social exclusion and community policing in two English villages.Using the example of two English villages, this paper examines whether rural crime concern is evidence of an 'exclusive society' in the countryside. Specific attention is given to concerns expressed by residents as part of a consultation exercise to establish community-based policing partnersh…	2010	10.1080/10439461003611500	0.648006
Reflections on leadership and place.Drawing upon the preceding articles in this issue, we propose a multiple discourses approach to the study of contemporary leadership and place-shaping literatures with the intention of encouraging researchers, policy-makers and practitioners to engage more self-consciously with the discursive frames within which they work. We argue that this is no mere intellec…	2010	10.1080/01442871003723465	0.767252
On the impact of government policy on programme design in New Zealand post-compulsory education.The impact of national education policies on programme design practice in post-compulsory education tends to be marginalised in scholarly literature. This paper reviews and analyses the literature to explore how neo-liberalist discourses introduced in tertiary education and qualifications policies in N…	2010	10.1080/13596741003790666	0.623178
The crisis of social reproduction in rural Mexico: Challenging the 're-privatization of social reproduction' thesis.Warning of a global crisis of social reproduction, feminist IPE has come a long way to demonstrate how the restructuring of the global political economy increases obstacles to exercise social reproduction activities and thereby endangers social reproduction tout court. While feminis…	2010	10.1080/09692291003669644	0.785927
The role of school leadership in the implementation of the Transition Year Programme in Ireland.Introducing an educational innovation into any school context involves some challenge to existing practices. Transition Year is an innovative, optional, oneyear programme taken by approximately half the 15 - 16-year age cohort in schools in the Republic of Ireland. Based on data from an extensive study…	2010	10.1080/13632434.2010.513179	0.672018
Delivering the Nation: The Dabbawalas of Mumbai.The dabbawalas of Mumbai, India, currently ubiquitous in the Indian media, are a community of around five thousand semi-literate people who efficiently deliver lunches daily from homes to offices and schools across the city using its railway network. This paper is an investigation of aspects of the dabbawalas' popularity in the media and of the tran…	2010	10.1080/00856401.2010.493280	0.68527
Tensions and dilemmas in body-pedagogy in kindergarten-employees' effort to transform a vocational education programme about body and movement into practice.This paper concerns are search-based evaluation of Danish kindergarten employees and their experiences of an educational project 'Moving Children' and the learning processes that followed in kindergarten in which they aimed to develop a body-…	2010	10.1080/13573321003683844	0.684406
Epilogue: the struggles must continue.In the epilogue to this special issue, the co-author reflects upon recent efforts to bring about social change in and through sport, the contributions of scholarship to those efforts and the current terrain. He argues that while sport has power to effect progressive change, we should not exaggerate the extent of that power. Moreover, sport activists rarely ma…	2010	10.1080/17430430903377995	0.628255
Publicly minded, privately focused: Western Australian teachers and school choice.In the growing school choice research literature little, if any, attention has been given to the choices made by the providers of educational services. Yet the workplace preferences shown by teachers and school administrators influences educational practice in important ways and helps illuminate some of the importan…	2010	10.1016/j.tate.2009.06.011	0.832269
Beyond Belief: Islamist Strategic Thinking and International Relations Theory.The development of radical Islamist strategic thinking and the impact of post-modern, Western styles of thought upon the ideology that informs that strategy is often overlooked in conventional discussions of homegrown threats from jihadist militants. The propensity to discount the ideology informing both al-Qaeda and no…	2010	10.1080/09546550903472286	0.82751
'The Reality of Doing': Meisner Technique and British Actor training.Starting with an exploration of the key exercises underpinning the Meisner Technique, this article goes on to examine some of the principles and creative values that helped shape Sanford Meisner's artistic vision and his approach to actor training. Alongside a discussion of the extent to which the methods he adopted take account…	2010	10.1080/19443927.2010.505005	0.69468
80 years of full academic sports instructor training.On 1 August 1929 the Prussian Minister of Education enacted a regulation establishing exercise and physical education as an academic field of study to be offered at all universities and institutes of technology under his jurisdiction. This action served to successfully complete the process that had been evolving since the middle of the nineteen…	2009	10.1007/s12662-009-0055-x	0.668375
The Influence of Dualism and Pragmatism on Physical Education.Physical education is an area in which most professionals focus only on the body and its needs. Most PE teachers do not believe that having an understanding of philosophy is important in order to be a good teacher. One might ask why the physical educators think this. Looking at the history of philosophy we might find the answer within …	2009	10.2478/v10141-009-0008-y	0.603643
EDUCATION AS AN AFFIRMATIVE INVENTION: ALAIN BADIOU AND THE PURPOSE OF TEACHING AND CURRICULUM.Schools can be places where students articulate a preferred social future and exercise informed judgment with others toward that goal. Yet, educators have few examples of what a curriculum explicitly concerned with undertaking such a process might look like. Distinct from questions about how best to rec…	2009	10.1111/j.1741-5446.2009.00330.x	0.636548
Rethinking teaching with information and communication technologies (ICTs) in architectural education.This paper attempts to answer three questions: (1) What are the benefits of fully implementing ICTs for the education of professionals, such as architects? (2) What are the difficulties involved with carrying out these technological changes? and (3) How do these benefits and difficulties interact…	2009	10.1016/j.tate.2009.04.007	0.692645
Mapping knowledge controversies: science, democracy and the redistribution of expertise.Reflecting on conversations between geography and science and technology studies (STS) over the last 15 years or so, this paper addresses their shared interest in knowledge controversies as generative political events. It explores how such events give rise to new ways of practising relations between science an…	2009	10.1177/0309132509339841	0.623567
Research and Policy on Children's Play.The role of play in human development is a source of controversy. Some view it as indispensable to children's healthy development and education, whereas others marginalize it as a topic unworthy of study and of questionable functional significance. This article suggests that differences in how researchers define play and conceptualize function have led to th…	2009	10.1111/j.1750-8606.2009.00092.x	0.610175
A Life-Course Perspective on Physical Activity Promotion: Applications and Implications.This article illustrates how a life-course perspective can be infused more fully into the research field of physical activity promotion. A life-course perspective is particularly promising in connecting, organizing, and supplementing current knowledge and can potentially stimulate and direct future research an…	2009	10.1080/00336297.2009.10483620	0.664287
Cultural patterns in product design ideas: comparisons between Australian and Iranian student concepts.In the product development process, cultural influences arguably come into play, such that the concepts created by industrial designers are partly shaped by the designers' own cultural and societal values. This study investigates the integration of the cultural preferences of designers into thei…	2009	10.1016/j.destud.2008.11.006	0.66409
Raising leadership criticality in MBAs.In a world of supercapitalism, the tensions between business and public interests are expected to rise, thereby calling corporations to assume new roles in society. In response to this trend, corporations will be in demand of an innovative kind of leadership exercised at all levels by a new breed of ethical, reflective and creative decision-makers. Among the…	2009	10.1007/s10734-008-9185-6	0.673406
On the past and future of European constitutional scholarship.This comment takes issue with three claims made by Armin von Bogdandy about the role of doctrinal constructivism as it relates to the European public law tradition. First, the rise of constitutional law as a subdiscipline of law is not plausibly explained by the adoption of a conceptually focused positivist method. Its successful insti…	2009	10.1093/icon/mop020	0.807929
The Colonial Image Reversed: Language Preferences and Policy Outcomes in African Education.Once viewing African languages as competitors to French, policymakers in France now welcome these languages openly in African schools. This is a dramatic policy reversal, and it contradicts expectations of path dependency and policy inertia. The policymakers' conversion can be traced to the writing and advo…	2009	10.1111/j.1468-2478.2009.00539.x	0.646531
Servile Power: when something is rotten in the state of Denmark.This article scrutinizes the political demand for a strengthening of the culture of evaluation in public schools in Denmark. Using a combination of governmentality literature and the concept of paradox provided by systems theory, a number of recent political initiatives to promote evaluation and assessment in Danish primary schools a…	2009	10.2304/power.2009.1.2.201	0.698772
The Bible, the First Amendment, and the Public Schools in Odessa, Texas.Bible courses in public schools are receiving a level of attention not witnessed in decades, and their increased numbers create greater potential for local conflicts and lawsuits over whether they promote religion and violate the First Amendment. Such courses are relatively understudied, and their contents and the paths by wh…	2009	10.1525/rac.2009.19.2.169	0.616969
Mimesis and childhood: comments concerning Walter Benjamin's education.This work develops a reflection about some concepts of Walter Benjamin about mimesis and childhood, presented in some of his writings. Benjamin places in question the bourgeois education and its practices and he reflects on children's apprenticement through the mimetics' capacity. The objective is to accentuate how the childre…	2009	10.4013/fsu.2009.102.02	0.677416
University decision making and prestige: An empirical study.In this paper. we examine the factors that influence the reputation or prestige of universities. We first develop a model of university behaviour which indicates how the decisions made by university officials Would be chosen in order to maximize their respective reputations. In doing so, we assume that reputation is enhanced by the quali…	2009	10.1016/j.econedurev.2008.06.001	0.608488
'If the Teacher were a Man': Masculinity and Power in Stalinist Schools.This article explores questions about identity among Soviet men teachers, about the construction of masculinity in the Stalinist context and more broadly about the significance of power in structuring gender identities. By examining the personal experience, classroom practices and political perspectives of a man teacher in a …	2009	10.1111/j.1468-0424.2009.01537.x	0.650968
Evolving regimes of multi-university research evaluation.Since 1980, national university departmental ranking exercises have developed in several countries. This paper reviews exercises in the U.S., U.K. and Australia to assess the state-of-the-art and to identify common themes and trends. The findings are that the exercises are becoming more elaborate, even unwieldy, and that there is some retre…	2009	10.1007/s10734-008-9154-0	0.615346
Nurturing Freedom of Expression through Teaching Global Media Literacy.Freedom of expression is both a life and death matter and a bread and butter issue. Free media that allow a diversity of voices to be heard and all ideas to be discussed play a central role if) the sustaining and monitoring of good government, as well as in the fostering of economic development and the encouraging of corporate…	2009	10.3916/c32-2009-02-005	0.724315
Practitioners' Experiences of Personal Ownership and Autonomy in their Support for Young Children's Thinking.This article reports the third phase of the Froebel Research Fellowship Project: 'The Voice of the Child: ownership and autonomy in early learning'. Building on the first and second phases of this study, this phase examined early years practitioners' experiences of supporting young childre…	2009	10.2304/ciec.2009.10.1.43	0.64403
Globalising initiatives for gender equality and poverty reduction: Exploring 'failure' with reference to education and work among urban youth in The Gambia and Ghana.This paper focuses on what observers have perceived to be a failure of development leading to a 'crisis of youth' as increasing numbers of young people find it more difficult to gain education, access to health, a job and meet standa…	2009	10.1016/j.geoforum.2008.07.008	0.614146
Using bibliometrics to support the procurement of NIHR biomedical research centres in England.In 2006 the English Department of Health launched a programme with 450m pound for the funding of around 10 biomedical research centres over a five-year period, to be within leading clinical and university partnerships, able to demonstrate international excellence and reflect a range of clinical areas. Th…	2009	10.3152/095820209X414178	0.675137
Controversy on the classification of Sports and Physical Activities in the national reforms of middle school education in France.Since 1986, a fierce controversy has been opposing two groups of forces in the field of Sports and Physical Education, about how to classify the Sports and Physical Activities (S.P.A.) in the national reforms of (secondary) middle school education. This classification i…	2009	10.3917/sta.084.0027	0.618262
Good politics is good government: The Troubling History of Mayoral Control of the Public Schools in Twentieth-Century Chicago.This article looks at urban education through the vantage point of Chicago's mayors. It begins with Carter H. Harrison II (who served from 1897 to 1905 and again from 1911 to 1915) and ends with Richard M. Daley (1989 to the present), with most of the focus on four long-se…	2009	10.1086/595666	0.642471
THE TRANSMISSION OF KNOWLEDGE IN SOUTH AFRICAN TRADITIONAL HEALING.'Traditional healers' (sangomas) in Mpumalanga Province, South Africa, are organized into 'schools' around a senior teacher (gobela). Healing is understood by its practioners; to be a profession, not a religion or even a spiritual exercise. Healers actively assess the effectiveness of their healing methods, transmit their knowledg…	2009	10.3366/E0001972008000582	0.655069
Sentencing: The real rape myth.This Focus explores, from a legal feminist perspective, one of several points within the criminal justice system's response to rape victims where discretion is exercised. Although judicial discretion in sentencing is now constrained by minimum sentencing legislation it is evident that the caveat allowing for deviation from prescribed sentences under 'substantial and…	2009	10.1080/10130950.2009.9676272	0.624685
The role and future of the monograph in arts and humanities research.Purpose - The purpose of this paper is to report on a project undertaken at University College London (UCL) examining the role and value of the academic monograph - considering continuing decline in sales and usage - and its possible survival in the digital age. Design/methodology/approach - A qualitative approach was adopted, i…	2009	10.1108/00012530910932294	0.770607
CCTV, school surveillance and social control.Burgeoning fears for safety in UK schools have resulted in a rapid growth in the use of various security measures, most notably closed-circuit television (CCTV) systems. Utilising semi-structured interviews and non-participant observation this research examines how CCTV is used in schools, explores the manner in which this facilitates social control an…	2009	10.1080/01411920902834233	0.720342
'Crude Thinking' or Reclaiming Our 'Story-Telling Rights'. Harold Rosen's Essays on Narrative.Rosen's (1985) essays on narrative affirm the centrality of story-telling in people's lives and thereby offer a powerful rationale for reconceptualising 'the whole school curriculum from the point of view of its narrative possibilities'. Such a 'project', as he calls it, involves not only transforming cu…	2009	10.1080/13586840802653034	0.752652
The Power of Mediating Artifacts in Group-Level Development of Mathematical Discourses.A new generation of networked classroom technology immerses students and teachers in the group-level construction of powerful mathematical and scientific concepts. We examine these networks from a sociocultural point of view as a new form of mediating artifact. We present a mixed-method, microgenetic analysis t…	2009	10.1080/07370000802584497	0.622777
'The 5 cm rule': biopower, sexuality and schooling.This paper explores 'the 5 cm rule', a regulation around student contact discovered during an investigation of the sexual culture of schooling with 16-19-year-olds in New Zealand. Implemented to stem 'inappropriate and unwanted' touching, it stipulates that students must maintain a physical distance of 5 cm at all times. It is argued this rule re…	2009	10.1080/01596300903237214	0.615361
Sexual education: ethics, freedom and autonomy.This paper deals with the topic of sexual education as it relates to the concepts of ethics, freedom and autonomy. The approach presented here does not consider any a priori concepts defining what is ethic and what is not, neither proposes a distinctive criterion about what is moral. As a consequence, it is not prescriptive or normative in relation t…	2009	10.1590/S0104-40602009000300006	0.874208
An exploration of the use of disruption as a pedagogic intervention.This article describes a journey of exploration in which I take a hitherto unexamined aspect of my teaching practice, the use of disruption, and subject it to interrogation. The journey is an exercise in auto-ethnographic research in that I am my own subject, located within the context of the classroom. My purpose is to surface t…	2009	10.1080/09650790902914258	0.64403
The 'Principles' Paradox.This essay, prepared for a University of Cambridge conference on 'Principles Versus Rules in Financial Regulation, posits a new issue in that debate. Although principles-based regulation is thought to more closely achieve normative goals than rules, the extent to which that occurs can depend on the enforcement regime. A person who is subject to unpredictable liability is …	2009	10.1017/S156675290900175X	0.643495
Pedagogy, post-coloniality and care-full encounters in the classroom.In this paper, I consider what it means to take up the twin post-colonial commitment to critique and destabilization, and open and 'future-oriented' practices, in the neglected space of the classroom. I make a case for extending how we conceive of our responsibility to this commitment to include the care-full work of interrogati…	2009	10.1016/j.geoforum.2008.04.003	0.691209
St. Mary the Virgin and the Birth of the Public Sphere.This article considers the significance of the disputation in Elizabethan universities, a genre that has been ignored because it was rarely recorded and was in spoken Latin. Shuger outlines the occasions and format of disputations, which were prerequisites for most university degrees, and describes some common topics. Surprisingly, many of th…	2009	10.1525/hlq.2009.72.3.313	0.728331
Evaluating children's use of symbol in some recent research.This paper explores a number of examples of what appeared to be recurring symbolic expressions of spirituality found in my recent research into the spiritual experiences of children in Victorian State primary schools. These expressions appeared in drawings and in conversation. In this paper I use hermeneutic phenomenology and a multidisc…	2009	10.1080/13644360802658750	0.694904
Negotiation role-play exercise: what's in a name? Conflict over naming a stadium.Purpose - The purpose of this paper is to describe a classroom negotiation exercise. A case involving controversy over the naming of a sports stadium containing a university football field and track is described. A local municipality, representing veterans groups, negotiates with university officials over a universit…	2009	10.1108/10444060910991084	0.692599
Including disabled children at school: is it really as simple as 'a, c, d'?.This paper presents and discusses a social justice strategy that may progress inclusion in schools. The framework for this strategy is grounded in the theoretical discussions by Nancy Fraser and Trevor Gale about distributive, redistributive, and recognitive models of social justice. None of these theoretical frameworks, …	2009	10.1080/13603110701791452	0.682642
Schools and the law: a patron's introspection.In Ireland, where education at both primary and second level is overwhelmingly denominational in character, patronage is exercised, in the main, by religious patrons. This article is an introspective analysis of current legal issues as they face one patron and schools under his patronage; it looks at the intersection of civil law with Church law; the …	2009	10.1080/03323310903335385	0.750157
Secular, singular and self-expression? Religious freedom in Australian and New Zealand education.Children today live in a multicultural society. Its ethnic, religious and cultural diversity is reflected in school communities. In Australia, education is provided largely within the secular public systems of each state and territory. In addition, there is a significant denominational, primarily Cath…	2009	10.1080/03323310903335393	0.752282
Building and sustaining successful principalship in England: the importance of trust.Purpose - The purpose of this paper is to give an account of the ways in which one experienced secondary principal of an English secondary school developed and sustained a successful school over a 13-year period in changing policy contexts. Design/methodology/approach - The paper draws from data collected during …	2009	10.1108/09578230910993104	0.730805
A precarious position of power: Soviet school directors in the 1930s.In September 1931, the Communist Party Central Committee, the highest political authority in the Soviet Union, declared that 'single person rule' (edinonachalie) should prevail in the administration of schools. The history of approximately 100,000 school directors in the 1930s was shaped by a rapid expansion in numbers as well a…	2009	10.1080/00220620903072154	0.640819
Positioning a Feminist Supervisor in Graduate Supervision.As part of feminist praxis in the academy, students increasingly want to engage in activist research as part of their training. Yet such research, especially that engaging participatory methods, takes timebuilding collaborative relationships, designing collective research projects, undertaking research and writing up results. As a feminist…	2009	10.1080/03098260802276573	0.638847
Intellectual capital dynamics in universities: a reporting model.Purpose - The purpose of this paper is to analyse the increasing attention to universities and research organizations at political level and the growing implementation in these institutions of intellectual capital (IC) management and reporting mechanisms, traditionally used by private companies. The objective of the paper is twofold…	2009	10.1108/14691930910952687	0.685946
The Catholic Church, moral education and citizenship in Latin America.The Catholic Church, with deep roots in the history of Latin America, exercises considerable influence on all levels of society. Especially after the Second Vatican Council and the bishops' conference at Medellin (1968) the Church took up the banner of human rights and the cause of the poor. During the dictatorships and in the …	2009	10.1080/03057240903321899	0.665116
Islam and the politics of enchantment.The North American public sphere is suffused with claims and counter-claims about the relationship between Islam and violence. Schools and publishers have responded with training programmes for teachers and curriculum units for students introducing them to the Middle East and its dominant religious tradition. Such programmes are often accused by local parents…	2009	10.1111/j.1467-9655.2009.01551.x	0.656333
Learner success, retention and power in vocational education: a snapshot from research.In this paper we explore whether power issues enhance and/or inhibit retention of foundation-learners in vocational education in Aotearoa New Zealand. After surveying reasons given for early departure in the retention literature, the paper offers Foucault's notion of governmentality as another possible factor i…	2009	10.1080/13636820903378376	0.728958
Cayamo - a case study of a music themed cruise.Purpose - This paper aims to provide a look at an unusual emerging market though its main aim is to provide a rich and colourful exercise for teaching marketing. Rich in that the teacher has a variety of options, colourful in that the student will be engaged by the language and content. Design/methodology/approach - The case study focuses on an unusu…	2009	10.1108/02634500910964100	0.688368
Negotiation oriented simulation exercises that incorporate business continuity and international security.Purpose - This paper seeks to explain how negotiation simulation exercises can be used to develop management insights and theory in the areas of business continuity and international security. Design/methodology/approach - An extended multi-cultural communication model for disaster and emerge…	2009	10.1108/10748120910998407	0.736725
ETHICS APPROPRIATE FOR AN EMPIRE: A QUESTION WHOSE TIME HAS COME.This article offers a Christian ethical commentary upon the debate over the contemporary American Empire. While many decry unprecedented US global dominance based on various secular standpoints, few have articulated religiously- grounded perspectives on this new US relation to the world. The task of mustering religious objections to…	2009	10.1558/poth.v10i3.497	0.649755
Hot, congested, crowded and diverse: Emerging research agendas in planning.This special issue explores emerging research agendas in planning. It brings together scholars from diverse schools working on new areas of research and application in urban design and planning. Emergent research agendas include both novel areas of research and important shifts in the direction of a research area. The chal…	2009	10.1016/j.progress.2009.03.001	0.715898
Management and Academic Freedom in Higher Educational Institutions: Implications for Quality Education in Uganda.In accordance with the recommendation concerning the status of higher-education teaching personnel approved by the General Conference of UNESCO in November 1997, higher education institutions and their academic personnel have long been expected to exercise their intellectual capacity a…	2009	10.1080/13538320903093900	0.613489
A Barrio pedagogy: identity, intellectualism, activism, and academic achievement through the evolution of critically compassionate intellectualism.In this paper we forward our experiences and understanding of how we have used critical race theory (CRT) in our classrooms; more importantly, we bring forth the voices of students as a method of conveying the impact of our CRT classroom exercises. The…	2009	10.1080/13613320902995483	0.798876
The Thought and Teachings of Michael Karpovich.Michael Karpovich taught at Harvard University from 1927 until 1957, during which time he exercised the most profound influence upon the field of Russian studies in North America. His extraordinary cohort of graduate students included virtually all the historians who would dominate the discipline for the rest of the 20th century and beyond (Malia, Pi…	2009	10.1163/187633109X412861	0.619658
CHRISTIAN MANLINESS FOR WOMEN? Contradictions of Christian youth organization in early 20th-century Sweden.Evangelical revivalism attracted large numbers of young adherents in early 20th-century Sweden. In this article we discuss what happened when Christian youth societies for men and women merged into mixed societies. The decline of the ideal of the single-sex youth society meant that a decided…	2009	10.1080/03468750903126612	0.645015
Paradigms, exemplars and social change.Researchers' social-cultural organization influences the scope, quality, quantity, coherence, dissemination, utilization and impact of research-based, theoretically sound knowledge. Five conceptsparadigm, exemplar, segment, network and gatekeeperare salient to research on researchers' organization. Autobiographical reflections signal these concepts' salience…	2009	10.1080/13573320802615247	0.605066
STUDENTS' LIVED EXPERIENCES AS TEXT IN TEACHING THE SOCIOLOGICAL IMAGINATION.Although we may claim our students are developing a sociological imagination, it is quite another to realize this in our teaching and our students' performances. Through a professional move from teaching in Chicago to Maine, I was led to rethink how I teach the sociological imagination. I argue that if we are to teach th…	2009	10.1177/0092055X0903700105	0.61751
Self-Efficacy and the Sense of Coherence: Narrative Review and a Conceptual Synthesis.In this study, the authors develop an exploratory synthesis of two major health concepts: Antonovsky's sense of coherence and Bandura's beliefs in one's own efficacy. Reinterpretation of each study in the light of the other can lead to greater conceptual development and expand existing knowledge. The mutual them…	2009	10.1100/tsw.2009.107	0.649615
Communication and Transformation through Collaboration: rethinking drawing activities in early childhood.This article is a study of the arts in early childhood as a way of learning, for both children and their teachers. The author suggests that drawing can be a powerful tool for collaborative approaches to pedagogy. When teachers draw with children, pathways of communication can be opened, and th…	2008	10.2304/ciec.2008.9.4.306	0.686673
Power and its Mechanics in Children's Fiction: The Case of Roald Dahl.This article looks from a Foucauldian perspective at the exercise of power in children's fiction. Roald Dahl's novels are examined as the paradigmatic product of social discourses; and power operates through their circulation. It is argued that Dahl's narratives reflect the author's personal struggle against discourses, which c…	2008	10.3366/E175561980800029X	0.731565
Constitutionality of Law 9,131/95: National Council of Education and maintainers of Private Higher Education Institutions.It is desired, with the present work, the study of the Law n degrees 9.131, 24 of November of 1995. That way, the legal origin of the referred educative noun, its classification, dispositions, the creation, the composition and the functions of the National Council of Education…	2008	10.21056/aec.v8i34.690	0.618933
Fathers and sons: preparing noble youths to be lords in twelfth-century Germany.The most prominent noble lineages of the twelfth-century German empire drew much of their authority from scattered collections of heritable fights and properties, a state of affairs that led each family to exercise its lordship in a unique manner. As a result, it was important for the success of a lineage that heirs u…	2008	10.1016/j.jmedhist.2007.10.003	0.629934
Historicizing Representations: A Formal Exercise.This essay argues that history and form are practically inseparable in the twenty-five year career of Representations. / REPRESENTATIONS 104. Fall 2008 (C) The Regents of the University of California. ISSN 0734 - 6018, electronic ISSN 1533 - 855X, pages 137 - 143. All rights reserved. Direct requests for permission to photocopy or reproduce article…	2008	10.1525/rep.2008.104.1.137	0.766181
Network framing of pest management knowledge and practice.Conventional technology transfer is based on the assumption that autonomous individuals independently make behavioral decisions. In contrast, Actor-Network Theory (ANT) suggests that people and technologies are interconnected in ways that reinforce and reproduce some types of knowledge and consequent behavioral practices, but not others. R…	2008	10.1526/003601108785766552	0.726775
Protecting the right of informed conscience in reproductive medicine.This essay sets down three directives for conscientiously objecting clinicians-physicians, particularly obstetrician/gynecologists, trained in NaProTechnology by the Pope Paul VI Institute and Creighton University School of Medicine and any medical professionals who share their natural law vision of reproductive health care-to p…	2008	10.1093/jmp/jhn016	0.638309
Mixing qualitative research methods in children's geographies.Human geographers are increasingly employing mixed-method approaches in their research, including in children's geographies, where 'child-centred' methods are often used alongside participant observation and semi-structured interviews to investigate children's perceptions and experiences. Mixing qualitative methods in this way raises a…	2008	10.1111/j.1475-4762.2008.00798.x	0.604122
Cowboys, scientists, and fossils - The field site and local collaboration in the American West.Even as the division between professional scientists and laypeople became sharper by the end of the nineteenth century, the collaboration of local people remained important in scientific fieldwork, especially in sciences such as vertebrate paleontology that required long-term extractive access to resear…	2008	10.1086/588688	0.653986
Examining the societal impacts of nanotechnology through simulation: NANO SCENARIO.This article describes a university-sponsored experiential-based simulation, the NANO SCENARIO, to increase the public's awareness and affect attitudes on the societal implications of nanoscience and nanotechnology by bringing together diverse stakeholders' perspectives in a participatory learning environment. Nano…	2008	10.1177/1046878107305610	0.649113
Enticing Employees to Lie: Using Role Play to Understand and Mitigate Unintended Consequences of Budgeting.This role play is a short, in-class interactive exercise that places students in the role of a factory worker who is asked to commit to a future production amount. The role play demonstrates why employees may be tempted to lie when asked to reveal their future productive capacities. The expe…	2008	10.1506/ap.7.2.7	0.673094
The power to shape decisions? An exploration of young people's power in participation.The participation of children and young people in social care decision-making in England is now widely accepted, supported by statute and enhanced by specific practice guidance. Drawing on data from 24 semistructured interviews with young people, local politicians, managers and front-line workers in three Englis…	2008	10.1111/j.1365-2524.2008.00779.x	0.733754
Role-Playing International Intervention in Conflict Areas: Lessons from Bosnia for Northern Ireland Education.Role-playing is a useful exercise in overcoming some of the limits of traditional lecture-based teaching. While lectures presuppose the existence of a knowledgeable professor transmitting information to overall passive students, role-playing requires both the redefinition of the professor…	2008	10.1111/j.1528-3585.2008.00328.x	0.608488
Devising futures for universities in a multi-level structure: A methodological experiment.Universities have traditionally been key players in producing and validating new scientific knowledge, but other actors have also become major research performers. Meanwhile, the notion of research has been extended considerably, and the environment of universities is also undergoing fundamental changes. Thu…	2008	10.1016/j.techfore.2008.02.001	0.602527
Struggling with time: Investigating coupling constraints.The time-geographic concept of coupling constraints defining when and for how long persons have to be corporeally present at a given physical location call help transportation researchers to understand better how people combining employment and domestic responsibilities coordinate and negotiate everyday trips and activities. While the usefu…	2008	10.1080/01441640701642363	0.648974
Pacific elementary school teachers and language policy critique: Context, text and consequences.This article explores the issue of language policy analysis for elementary school teachers in the Oceania region, that is Polynesian nations in the southern and eastern, Melanesian nations in the western and Micronesian nations in the northern parts of the Pacific Ocean region. It is grounded in an und…	2008	10.1007/BF03026495	0.786596
Reframing quality and impact: The place of theory in education research.In March 2004, Stephen Ball and others presented a symposium at the conference of the British Educational Research Association (BERA) on the necessity of theory in educational research. Like Ball, I have observed that theory, not just social theory, is a difficult space and one that divides researchers ( those comfortable wit…	2008	10.1007/BF03216872	0.624685
Beyond organisational agendas: using boundary critique to facilitate the inclusion of societal concerns in information systems planning.As the development of the information society takes place worldwide, individuals, groups and organisations face the challenge of taking advantage of information and communication technologies (ICTs). 'Digital divides' are emerging: some sections of society are ga…	2008	10.1057/ejis.2008.4	0.784854
IT'S ALL ABOUT THE MONEY: CHRIS AND PAT COMPARE SALARIES.Can you name 20 influences on pay that could cause a difference in earnings between two ostensibly equal employees? This short, involving exercise can be used to illustrate the numerous influences that affect how employees' pay is determined, for example, education, experience required for the job, supply and demand, company size, seniority…	2008	10.1177/1052562908314195	0.657937
Power relationships in Rumpelstiltskin: A textual comparison of a traditional and a reconstructed fairy tale.Reconstructed fairy tales provide a different point of view and challenge the assumptions of a common set of values; for that reason, these stories provide a medium in which to examine power relationships in texts by applying a critical multicultural analysis (Botelho & Rudman, forthcoming…	2008	10.1007/s10583-006-9039-8	0.82696
Knowledge is a dangerous thing: Authority relations, ideological conservatism, and creativity in confucian-heritage cultures.Throughout history, the generation, exercise, and dissemination of knowledge are fraught with dangers, the root causes of which are traceable to the definition of authority relations. The authors compare Greek myths and Chinese legends, setting the stage for a metarelationa…	2008	10.1111/j.1468-5914.2008.00357.x	0.801801
School-based management in Hong Kong: centralizing or decentralizing.This paper examined the debate on a reform of school-based management in Hong Kong, which was to set up the Incorporated Management Committee (IMC) to manage the subsidized school. The nature of the debate during legislation and the characteristics of the reform were examined. The advantages, disadvantages and the implications o…	2008	10.1007/s10671-007-9041-y	0.676627
Interdisciplinary vertical integration: The future of biomechanics.The field of biomechanics has grown rapidly in the past 30 years in both size and complexity. As a result, the term might mean different things to different people. This article addresses the issues facing the field in the form of challenges biomechanists face in the future. Because the field is so diverse, strength within the dif…	2008	10.1080/00336297.2008.10483567	0.701951
GREEK EXERCISES: THE MODERN OLYMPICS AS HELLENIC APPROPRIATION AND REINVENTION.From Aristotle to Us', the conference held at La Trobe University in May 2007, names a powerful and highly influential Romantic trajectory, one which posits a particular conception of the ancients, a particular conception of the moderns, and a complex conception of the relationship between the two. Using the modern Oly…	2008	10.1177/0725513607088202	0.733836
'The thief eats his shame': Practice and power in Nigerian vigilantism.Contemporary Nigerian vigilantism concerns a range of local and global dynamics beyond informal justice. It is a lens on the politics of post-colonial Africa, on the current political economy of Nigeria, and on its most intractable issues - the politics of democracy, ethnicity and religion. The legitimation of vigilante activi…	2008	10.3366/E0001972008000053	0.680541
Methodological memes and mores: Toward a sociology of social research.A plethora of scholarly research has been conducted on social science: on its organizational and communicative patterns, on the historical development of research standards, and on the diversity of local research practices. But this body of work on the sociology of social research does not hang together in ways that it could, a…	2008	10.1146/annurev.soc.34.040507.134731	0.804207
CHERBOURG STATE SCHOOL in HISTORICAL CONTEXT.Cherbourg State School is some 300 kilometres northwest of Brisbane. It is situated in an Aboriginal community at Cherbourg with approximately 250 students, all of whom are Indigenous Australian children. Cherbourg State School aims to generate good academic outcomes for its students from kindergarten to Year 7 and nurture a strong and positive sense o…	2008	10.1017/S132601110001615X	0.604752
Academic identities under threat?.This article focuses on the lived experience of practising academics as part of an inquiry into the vexed question of 'academic identities'. Identity is understood not as a fixed property, but as part of the lived complexity of a person's project. The article reports on data from a small study in one university. The data suggest that academic identity is complex …	2008	10.1080/01411920701532269	0.711728
Imagining the homonormative: performative subversion in education for social justice.This paper focuses on the operation of heteronormativity in online and face-to-face dialogues about sexualities and schooling, and seeks to tease out the means through which this operation is enacted. The data arise from two linked research projects focusing on participants' perceptions and concerns about address…	2008	10.1080/01425690701737333	0.638847
The epitaph as an epigrammatical form during the Golden Age (with examples by Quevedo and Lope de Vega).Epitaphs are amongst the epigrammatic types derived from the Planudean version of the Greek Anthology that served as models for 16th- and 17th-century Spanish poets, who learned to adapt the style of the classical genre to Spanish prosody in their student days. This they did generally by transl…	2008	10.3828/bhs.85.6.5	0.6928
Closed worlds Reflections on institutional care and child slavery in Australia.This article deals with various implications arising from evidence of slavery experienced by children placed in orphanages and children's homes between 1910 and 1974. Slavery was an integral part of the day-to-day realities of many of these children who also experienced forms of sexual, physical and emotional abuse in …	2008	10.1017/S1035077200000067	0.603112
Children's lost voices: ethical issues in relation to undertaking collaborative, practice- based projects involving schools and the wider community.The growing emphasis on teachers as 'reflective' and 'expert practitioners' has led to a noticeable increase in action research involving a wide range of educational practitioners as well as professionals from the academic community. In the light of t…	2008	10.1080/09650790701833089	0.835444
The development of apt citizenship education through listening to young people's voices.Citizenship Education (CE) and the young people's voice agenda are both enjoying increasing popularity within England at the present time. Clear connections exist between the two, with CE placing an emphasis upon participation and responsible action and the young people's voice agenda advocating democratic pro…	2008	10.1080/09650790802260232	0.739874
Fear and the preparation of school leaders - The role of ambiguity, anxiety, and power in meaning making.An uncertainty has developed around the core technology of preparing educational leaders, making the general public question whether, in particular, university professors know what they are doing. This sense of ambiguity can also be found within the professoriate, where questioning of the know…	2008	10.1177/0895904807311299	0.729929
Education, Religion, and a Sustainable Planet.Religious pluralism led to the colonies' separation of church and state by 1776, to Mann's campaign for common schooling, and to the complete secularization of public schools by 1900. The dependence ofWestern theology upon untenable Greek metaphysics justifies an explanation that the evolutionary purpose of religion was to promote personal integration…	2008	10.1080/00131940701795238	0.738598
On the margins of education, or two stories of arriving at school.Arrival stories are said to be typical components of anthropologically informed ethnographies in which the ethnographer as 'stranger' comes face to face with research subjects as 'others', establishes a context for the research and perhaps uses the story to justify the validity of his or her observations. The notion of a convention…	2008	10.1080/17457820802305550	0.674827
Children's use of brand symbolism - A consumer culture theory approach.Purpose - The paper seeks to offer a critique of the Piagetian developmental cognitive psychology model which dominates research into children and brand symbolism, and to propose consumer culture theory as an alternative approach. The paper also aims to present the design and interpretation of an empirical study into the roles…	2008	10.1108/03090560810862543	0.738805
The Experience of Corporal Punishment in Schools, 1890-1940.Corporal punishment was an important part of the educational experience of many children educated during the nineteenth and twentieth centuries. It has often been assumed that it was an uncontroversial and widely accepted means of maintaining school discipline. This article questions these assumptions, using autobiographical accounts pro…	2008	10.1080/00467600701607882	0.708892
Education and entrepreneurship: Drivers for sustainable development.Education and entrepreneurship are the main enabling conditions for future change. Institutions of higher education should function as role-models of sustainability, with fairness in their own social policies and economic interactions. They should be active in the development of sustainable communities. Such practices are plainly…	2008	10.3233/HSM-2008-0685	0.746525
New Zealand Children and Young People's Perspectives on Citizenship.The perspectives of 66 children and young people (aged 8/9 and 14/15 years) on their understanding of citizenship issues were obtained through focus group discussions in New Zealand schools. The children reported on their rights and responsibilities in the everyday contexts of home, school and community. An imaginary country exer…	2008	10.1163/157181808X301791	0.604486
Intersections of organizational justice and identity under the new policy direction: important understandings for educational leaders.The application of market-based principles to school management and the onset of heavyhanded accountability represent a new policy direction in education. The new policy direction has led to a reconceptualization of the purpose of education, the redesign of teachin…	2008	10.1080/13603120701663478	0.852561
Successful principals: telling or selling? On the importance of context for school leadership.This article will argue that diverse national, regional and local contexts leave different rooms for manoeuvre for school principals. The social technologies applied by the authorities (like accountability systems) can be 'tight' or 'loose' and so leave little or much room for principals' interpretations…	2008	10.1080/13603120802183913	0.812762
Early childhood development in Africa: Interrogating constraints of prevailing knowledge bases.The past two decades have been characterized by renewed attention to the importance of early childhood development (ECD) policies and services in the world's richest and most industrialized countries. During the same period, we have witnessed unprecedented efforts to place ECD policies on the national d…	2008	10.1080/00207590701859143	0.643201
The pedagogical imperative of values education.Recent research has exposed the potential of quality teaching to exercise a positive influence on student achievement. Extending beyond surface and factual learning, quality teaching has posited conceptions of 'intellectual depth', 'communicative competence' and 'self-reflection' as being central to effective learning. Implicit in these conceptions a…	2008	10.1080/13617670802465821	0.635608
Principals on L-plates: rear view mirror reflections.Purpose - This paper aims to contribute to the literature on beginning the principalship by identifying and illustrating key challenges that novice principals encounter in their first year for which they would benefit from improved preparation. Design/methodology/approach - The paper is a synthesis of a decade of research focusing on the princi…	2008	10.1108/09578230810908316	0.755584
Pandemic influenza tabletop exercises: A primer for the classroom and beyond.Concerns of a pandemic outbreak of influenza have been at the forefront of the homeland security and emergency management communities for the past several years. Until an actual pandemic occurs, the question of whether responsible agencies and their operational preparations can adequately handle a pandemic that impacts e…	2008	10.2202/1547-7355.1453	0.602459
A Crisis of Legitimacy: Shakespeare's Richard II and the Problems of Modern Executive Leadership.A Crisis of Legitimacy'' is a unique comparative examination of the question of legitimate rule, as observed through Shakespeare's Richard II and the contemporary presidencies of Bill Clinton and George W. Bush. Largely pedagogical, this article is the result of an active learning exercise, whereby st…	2008	10.1080/15512160701821168	0.669446
LEGAL ETHICS IN AUSTRALIAN LAW SCHOOLS.LEGAL ETHICS are the values that inform the practice of law. This article establishes what and how Australian law schools teach about legal ethics and suggests what and how Australian law schools should teach about legal ethics. First, the article establishes that Australian law schools tend to teach legal ethics as if it were only concerned with the law of …	2008	10.1080/03069400.2008.9959761	0.721598
Mentoring expectations and realities: an analysis of metaphorical thinking among female undergraduate proteges and their mentors in a university mentoring programme.This article describes the differences between mentors' and proteges' expectations and realities regarding mentoring relationships and goals. Faculty and senior undergraduate mentors and female undergraduate proteges who participated …	2008	10.1080/13611260801916499	0.766218
The University and the Teachers: a cross-national experience.The totally unusual experience of participating in the writing of The University and the Teachers: France, the United States, England is recalled here by one of the co-authors. This was a collective enterprise, under the direction of Harry Judge, and the other members of the team were two American researchers, Lynn Paine and Michael Sed…	2008	10.1080/03054980802116931	0.624165
Young female citizens in education: emotions, resources and agency.In this article we are concerned with how young women's subjectivities are constructed within relations of power, particularly in the context of schooling and the transition to adulthood. We focus on the possibilities and limitations for agency to be exercised by women in the education system and more generally, the resources that…	2008	10.1080/14681360802142146	0.773761
Media Studies on Fire: Audiences, Reception, and the Experience of Antisocial Behavior.This article argues that the way that youth access and make sense of offensive media content is relevant to how they take action - or do not act - in political cultures. This argument is made in reference to a study of the Beacon program, a 12-week fire safety course run by the Merseyside Fire and Rescue Servic…	2008	10.1080/15405700802319909	0.709763
Mandated empowerment - Handing antipoverty policy back to the poor?.The current trend in antipoverty policy emphasizes mandated empowerment: the poor are being handed the responsibility for making things better for themselves, largely without being asked whether this is what they want. Beneficiary control is now being built into public service delivery, while microcredit and small business promot…	2008	10.1196/annals.1425.019	0.678733
Gramsci, Intellectuals, and Academic Practice Today.This essay follows a series of events on the campus of a public university in the Midwestern United States. By examining some of the contemporary political-economic and cultural conditions affecting universities, I explore the production of and constraints on intellectual practice. Building from Antonio Gramsci's conceptua-lization of intellectu…	2008	10.1080/08935690701739964	0.781745
THE ORSINI AND THE AESTHETICS OF EVERYDAY LIFE.This article presents three case studies on three Roman gentlewomen of late seventeenth and early eighteenth centuries, examined through the lenses of their inventoried goods and individual expenditure. Although enjoying very different personal statuses (the first one is a widow with grown-up children; the second is a childless widow; and the third i…	2008	10.1484/J.VIATOR.1.100219	0.746888
Nature, sociology, and social justice - Environmental sociology, pedagogy, and the curriculum.Environmental sociology remains on the periphery of the discipline because its traditional moment focuses on the material rather than social world and its synthetic moment looks as much like geography, anthropology, science studies, and cultural studies as it does sociology. This article will review cont…	2007	10.1177/0002764207307739	0.634194
Interpreters of History and Culture: religious careers and cultural mediation in the State of Rio Grande do Sul.This work examines the patterns of constitution and exercise of the role of cultural mediation by Catholic-committed individuals in the Southern Brazilian State of Rio Grande do Sul. Focused on the second half of the 20th century, it analyses the specific circumstances of formation of e…	2007	10.22456/1983-201X.5389	0.628365
MASLOW REVISITED: CONSTRUCTING A ROAD MAP OF HUMAN NATURE.Given the scope and intent of Maslow's work, the current textbook treatment is wanting. Therefore, an inductive exercise has been created and is offered here to build the road map of human nature. This age-old, philosophic focus on our true nature has been a way to successfully engage and inspire both our students and our pedagogy. In the …	2007	10.1177/1052562907307639	0.709924
Focus groups can be fun: The use of activity-oriented questions in focus group discussions.Interest in focus group discussions has grown recently, and so has the recognition of them as a valuable method for qualitative data collection. Despite increasing popularity, they are not an easy option, and moderators must find appropriate ways to approach participants to achieve good-quality data. A path…	2007	10.1177/1049732307308129	0.630291
The architecture of risk and power - A review article of Magnus Hornqvist, the organised nature of power: On productive and repressive interventions based on consideration of risk, Stockholm University, 2007, ISSN 1404-1820, ISBN 978-91-7155-442-0.In The Organised Nature of Power, Magnus Hornquvist initially synthesizes Foucauldian and Marxian conceptions of power in order to highlight the connec…	2007	10.1093/bjc/azm038	0.671123
Where did the Brontes get their books?.The question of where the Bronte children got their knowledge of literature - of where they got their books - has exercised Bronte scholars since the time of Mrs Gaskell. One popular source claimed is that of the Keighley Mechanics' Institute library. But this is unlikely. There were many other places where books were available. Obtaining books before the de…	2007	10.1179/147489307X219140	0.670554
Agenda control, the median justice, and the majority opinion on the US Supreme Court.ySome scholars argue that the author of the majority opinion exercises the most influence over the Court's opinion-writing process and so can determine what becomes Court policy, at least within the limits of what some Court majority finds acceptable. Other students of the Court have suggested that the Court's me…	2007	10.1111/j.1540-5907.2007.00287.x	0.615364
Real options in technology licensing.This paper examines the use of options contracts by firms acquiring rights to commercialize university technologies. By combining information about the sequence of licensing decisions with characteristics of the firms and technologies involved, I explore factors that shape decisions to purchase and exercise option contracts for these technologies. Decisions by…	2007	10.1287/mnsc.1070.0705	0.600577
To thenke what was in hir wille: a female reading context for the Findern anthology.This article argues that close, critical attention to the selection, organization, and layout of texts in the Findern Anthology (Cambridge University Library MS Ff 1.6) provides evidence that the manuscript's readers and compilers exercised interpretive control over its construction. The activity of female scribes…	2007	10.1007/s11061-007-9042-3	0.727812
Administrative nationalism.Substate administrative institutions such as municipalities, hospital boards, and school districts may help resolve conflicts between minority and majority groups, particularly where a minority forms a majority in a substate territory. Minorities can use substate institutions to counter majority rule exercised through statewide political institutions. Minorities seek co…	2007	10.1177/0095399707303638	0.651316
Managerial and political accountability: The widening gap in the organization of welfare.This article revisits the assumption that the welfare delivery state does not fit into the vertical or hierarchical model of political accountability in light of its recent organizational arrangements. Although a distinction in any analytical framework between managerial and political accountabily bears some …	2007	10.1177/0020852307081147	0.816179
Gymnastic exercises, or work wrapped in the gown of youthful joy: Masculinities and the civilizing process in 19th century Hungary.The present text is a revised chapter of my book, entitled The Birth of the Modern Man-published in Hungarian in 2003 by Helikon Press. Concentrating on gymnastic exercises, an emerging umbrella sport in the 1830s-1840s, the aim of the article is to highlight how masc…	2007	10.1353/jsh.2007.0134	0.607916
CHILDREN'S EARLY REFLECTIONS ON IMPROVISED MUSIC-MAKING AS THE WELLSPRING OF MUSICO-PHILOSOPHICAL THINKING.Panagiotis Kanellopoulos explores children's talk about musical thinking through the study of their reflections on their own improvised music. He accepts the possibility that children's discourse on music is the beginning of their philosophizing about music, an idea that is related to the la…	2007	10.2979/PME.2007.15.2.119	0.600437
Regions and time in the European fertility transition: problems in the Princeton Project's statistical methodology.Much empirical social-science research, including work in economic and demographic history, has relied on the analysis of published information on administrative districts. One famous example of this type of research, the Princeton Project on the Decline of Fertility in Europe (EFP),…	2007	10.1111/j.1468-0289.2006.00371.x	0.648776
Becoming more provincial? The global and the local in theatre history.The issue of globalization has recently been exercising many minds in the field of theatre studies as elsewhere, resulting in various calls for approaches to theatre history that are less nationalistic or eurocentric. Yet of all art forms theatre appears to be, by its nature, the most parochial, tied to the needs of distinct so…	2007	10.1017/s0266464x07000139	0.806666
Early Childhood Teachers and Regulation: complicating power relations using a Foucauldian lens.This article both supports and complicates the positioning of reconceptualists who frame the regulation of early childhood services as repressive. Drawing on Foucault's construction of power and, in particular, his notion of an 'analytics of power', the authors analyse findings from an Australian study …	2007	10.2304/ciec.2007.8.2.109	0.632446
The Microphysics of participation in refugee research.This paper examines the involvement of refugees in the production and reproduction of knowledge of which they are ultimately meant to be beneficiaries. By using examples from research with Central American refugees and Rwandan displaced children, it considers forced migrants' roles as participants in research, their position in 'participatory'…	2007	10.1093/jrs/fem013	0.775355
Researching refugee youth in the Middle East: Reflections on the importance of comparative research.This paper reflects on the value of comparative anthropological research with refugee youth. It examines a participatory research programme in eight field sites in the Middle East and North Africa. While recognizing the importance of the specific socio-political and cultural context of the differen…	2007	10.1093/jrs/fem005	0.66473
Diverting and abdicating judicial discretion: Cultural, political, and procedural dynamics in California juvenile justice.Although tensions between substantive and formal rationality in the adult criminal justice system have received a great deal of attention, the existence of these tensions in the juvenile justice system has received little scholarly consideration. I seek to remedy this gap by e…	2007	10.1111/j.1540-5893.2007.00302.x	0.622181
Making a difference - how environmental economists can influence the policy process - a case study of David W Pearce.Can environmental economists influence policy? If so, how? This paper addresses these two questions using the late David Pearce's career as a case study. Influence can be exercised, but Pearce's career shows that certain conditions must be met. The first is desire: he wanted to inf…	2007	10.1007/s10640-007-9116-5	0.653936
Competing visions, shifting boundaries: The construction of Latin America as a world region.Latin America is a popularly accepted world region. A systematic review of geographic interpretations of Latin America reveals that the origin of the term goes back to the mid-nineteenth century and that the region's boundaries have shifted over time. This article argues that four basic principles operate …	2007	10.1080/00221340701599113	0.680055
The actor's second nature: Stanislavski and William James.This article considers the origins of Stanislavski's system and his insistence that the actor's skills, like the musician's, must be honed through daily exercises. Such practice must become the actor's 'second nature', as Stanislavski terms it. Rose Whyman here compares what Stanislavski has to say about skill acquisition with the psycholo…	2007	10.1017/S0266464X07000024	0.663979
The minor subject of law and penal justice: from best interest to alienation.The recognition of the rights of young offenders under criminal law is a recent development and can be traced to the emergence of the Young Offenders Act of 1982, as part of the larger neo-liberal movement in Canadian youth justice policy. Through an analysis of the transformation of the rights of youths, in conjunction …	2007	10.3138/H6N1-7M33-2728-U618	0.61676
Global influences and local responses: The restructuring of the University of Botswana, 1990-2000.The University of Botswana has not escaped the reform fever currently gripping higher education institutions the world-over. In the late 1980s the University initiated an administrative/management restructuring exercise whose resultant structure was implemented between 1998 and 2000. The exercise, in…	2007	10.1007/s10734-005-4832-7	0.610593
ICPSR meets OAIS: applying the OAIS reference model to the social science archive context.This paper reviews the archival process at the Inter-university Consortium for Political and Social Research (ICPSR), a repository of digital social science data, and maps ICPSR's Ingest and Access operations to the Open Archival Information System (OAIS) Reference Model. The paper also assesses ICPSR's conf…	2007	10.1007/s10502-006-9037-z	0.732199
Forming government elites in a new democracy: The case of Poland.In this article we describe a study of the construction of governments in Poland by concentrating on the recruitment of individuals to government positions. (1) We therefore consider social, political, and institutional factors in the construction of the government's cabinets. (2) We examine the question of the path to the highest g…	2007	10.1016/j.postcomstud.2006.12.002	0.811896
The Infrastructure of Educational Research in Scotland.This article offers a descriptive and analytical account of the current state of educational research in Scotland, viewed against the background of constitutional change within the United Kingdom and debates about the nature, function and quality of research activity and output. It starts by considering how to undertake the task in hand and a…	2007	10.2304/eerj.2007.6.1.71	0.639555
Gauging the Deliverable? Educational Research in Northern Ireland.This article considers the landscape for educational research in the smallest country of the United Kingdom, Northern Ireland. As elsewhere, educational research exists in political and economic circumstances that have considerable influence on its direction, nature and purpose and this article seeks to contextualise these influenc…	2007	10.2304/eerj.2007.6.1.101	0.619285
Love and courtship in mid-twentieth-century England.This article contributes to the on-going study of modern affective life by exploring the ways in which love was understood, invoked, and deployed within heterosexual courtships. 'Love' itself is approached is a highly mutable and flexible concept whose meanings and uses are contingent upon historical moment, gender, status, and generation. Whils…	2007	10.1017/S0018246X06005966	0.817377
The development of a measure of auditors' virtue.Auditors' virtue comprises those qualities of character that manifest the ideals of the audit community (c.f., Maclntyre, 1984, After Virtue. (University of Notre Dame Press, Notre Dame)), and are instrumental in ensuring that auditors' professional judgment is exercised according to a high moral standard (Thorne, 1998, Research on Accounting Ethic…	2007	10.1007/s10551-006-9127-0	0.716853
Governing under advanced liberalism: sport policy and the social investment state.Since the election in 1997 of a New Labour Government in the United Kingdom, a growing number of analyses have provided insights into, and critiques of, what has been termed the social investment state. To date, these analyses have interrogated particular developments and distinct issues in a number of key social we…	2007	10.1007/s11077-007-9034-y	0.606077
Leaders as lead learners - A case example of facilitating collaborative leadership learning for school leaders.Distributed leadership is increasingly desired in traditionally top-down organizations. This article bridges a gap between theory about distributed leadership, which addresses not only how leadership is exercised through collaborative practices, but also where and by whom it is undertake…	2007	10.1177/1350507607073026	0.644711
'Dancing class': schooling the dance in colonial and post-colonial Hong Kong.Dance education has not played a significant role in Hong Kong schools. Teacher education may be at a crossroads in determining its future directions in relation to dance as art rather than physical activity. Taking Marcel Mauss's characterizations of the techniques of the body as the ways in which, from society to socie…	2007	10.1080/13573320601081575	0.618078
TOURING the INDIGENOUS or TRANSFORMING CONSCIOUSNESS? REFLECTIONS on TEACHING INDIGENOUS TOURISM at UNIVERSITY.The role of the non-Indigenous educator and researcher in education on Indigenous issues is becoming the subject of critical scrutiny. Indigenous academics are successfully turning the gaze on nonIndigenous peers and practices. This paper narrates some of the experiences of a non-Indigen…	2007	10.1017/S1326011100004774	0.631902
REGULATION AND CONTROL OF SUBJECTIVITY AND PRIVATE LIFE IN THE CONTEXT OF ARMED CONFLICT IN COLOMBIA.A qualitative study was carried out in four municipalities in four different conflict zones in Colombia. Intrafamilial violence and gender violence are studied through the testimonies of the people interviewed. The impact was analysed in terms of the exercise of control over the civilian populatio…	2007	10.1080/13668800701456229	0.648243
Twenty-first Century Australian Women and IT: Exercising the power of choice.This paper investigates the Australian literature relating to female under-representation in the information technology (IT) sphere of careers and education. This summary of the current body of literature presented through the lens of the nature of the discipline includes emerging theories that explore the masculinizatio…	2007	10.1080/08993400701538120	0.627617
Physical Education: primary matters, secondary importance.Considerable literature has been written over the last decade which indicates that the National Curriculum for Physical Education in England and Wales is being delivered ineffectively in primary schools. This paper discusses the key issues currently faced within primary PE and identifies why within Physical Education, primary matters appea…	2007	10.1080/03004270601103350	0.668653
The soul of teaching and professional learning: an appreciative inquiry into the Enneagram of reflective practice.This paper makes a contribution to the theory and practice of educational action research by introducing two theoretical and methodological resources as part of a personal review of sustained professional experience: 'appreciative inquiry' and the 'enneagram'. It is more than a theore…	2007	10.1080/09650790601151483	0.685722
Making sense of research quality assessment.Purpose - For many academics in UK universities the nature and orientation of their research is overwhelmingly determined by considerations of how that work will be graded in research assessment exercises (RAEs). The grades awarded to work in a particular subject area can have a considerable impact on the individual and their university. There is a need…	2007	10.1108/09699980710716954	0.617577
The Identity and Learning Programme: 'principled pragmatism' in a 12-year longitudinal ethnography.This paper offers a case study of the evolution of what is believed to be the earliest UK longitudinal ethnography in the field of education-and discussion of some issues arising. As such, it is a contribution to the contemporary methodological development of qualitative longitudinal research. The I…	2007	10.1080/17457820601158978	0.70076
Methodological considerations in child-centered research about social difference and children experiencing difficulties at school.The purpose of this paper is to discuss the ethical and methodological significance for children and university researchers to participate together in data collection and research interpretation. We examine this process in the context of a three-year study with the aim…	2007	10.1080/17457820601158994	0.693591
Foresight as a triple helix of industry, university, and government relations.Purpose - This paper attempts to interpret Foresight in the light of the Triple Helix concept. Design/methodology/approach - The paper explores, in the light of the Triple Helix framework, the architecture of a Technology Foresight project which was carried out in Piemonte (Italy) in 2006, where government, firms, unive…	2007	10.1108/14636680710821061	0.661389
LEGAL RIGHTS AND WOMEN'S AUTONOMY: CAN FAMILY LAW REFORM IN MUSLIM COUNTRIES AVOID THE CONTRADICTIONS OF VICTORIAN DOMESTICITY?.In early-and mid-nineteenth century England, numerous law reformers targeted the law of coverture. Under this law married women lost custody of children, lost any property they brought, could not make a will or enter into a contract once they married, and they could not …	2007	10.1163/156920807781787626	0.646699
Starting Strong: An Exercise in International Learning.Starting Strong, a comparative review of early childhood education and care (ECEC) in 20 countries organised by OECD, is an important study. It provides a wealth of documentation, findings and conclusions. The article provides some background to the review, highlighting its broad, holistic, rights-based approach. It overviews some of the revi…	2007	10.1007/2288-6729-1-1-11	0.761485
Executive training exercises in non-performance and attrition charges in the hospitality industry.Purpose - The aim of the paper is to help graduate students in the area of hospitality management to understand and deal with non-performance charges and attrition issues. Design/methodology/approach - The paper uses case studies to illustrate the issues that must be resolved. Findings - There are ma…	2007	10.1108/17506180710824163	0.66358
Top-down management: an effective tool in higher education?.Purpose - The purpose of this paper is to explore the strengths and weaknesses of top-down management in a university that has embraced globalisation with a strong market-led ethos and to suggest the ways in which adjustments might be made to top-down management processes. Design/methodology/approach - The paper examines the strengths an…	2007	10.1108/09513540710716786	0.743978
Enrichment exercises through extension to rhotrices.The purpose of this note is to outline further enrichment exercises with rhotrices and thus to stimulate ideas on mathematical arrays and structures. Rhotrices provide students with examples on how to imagine new forms of arrays and their classifications as abstract structures.	2007	10.1080/00207390600838490	0.647114
ENHANCING CORPORATE ACCOUNTABILITY THROUGH CONTEXTUAL ETHICAL EXERCISES IN CORPORATE LAW TEACHING.The collapse of Enron in the US and of HIH Insurance in Australia, along with other developments, such as the findings of the Special Commission of Inquiry into (James Hardie Industries') Medical Compensation Research and Compensation Foundation, highlight a perceived decline in corporate ethical acc…	2007	10.1080/14735970.2007.11421518	0.641085
'To be informed': understanding the role of feedback information for Flemish/European policy.The aim of this article is to argue that the evident exchange of information on performance ( and its supply, demand and use) should be regarded as a symptom of a new governmental regime that installs less evident power relations. Educational policy in Flanders ( Belgium), and in particular the need for f…	2007	10.1080/02680930701541725	0.668165
Mapping the CAMHS workforce: 2003-2006.This paper provides an overview of the national child and adolescent mental health service (CAMHS) mapping exercise, the workforce data reported in the mapping between 2003 and 2006, and how this data relates to current policy. The paper will first outline key issues within current CAMHS workforce policy and provide an introduction to the mapping process its…	2007	10.1108/17556228200700024	0.615355
Comics and war: transforming perceptions of the Other through a constructive learning experience.During World War II the United States and Japan experienced what Rouhana and Bar-Tal described as 'a clash of narratives between two societies'. The Japanese envisioned themselves as heroes saving Asia from western colonisation, while the Americans felt the need to defend the West from the 'Yellow Per…	2007	10.1080/17400200701523538	0.668263
CRITICAL FOUNDATIONS AND DIRECTIONS FOR THE TEACHING OF NEWS JOURNALISM.It sounds like a laudable but vainglorious exercise to want to reconcile the diverse ways of teaching news journalism with each other, to show that they share common grounds, are driven by the same concerns and follow the same directions albeit in their own peculiar ways. Nevertheless, I believe that such reconciliation occur…	2007	10.1080/17512780701275499	0.699919
ELICITING PROFESSIONAL DISCOURSE IN ASSIGNMENTS.In university courses which have a vocational orientation, students are often given assignments that require them to relate the theory they are learning to real-life-like situations, in ways that are intended to mirror tasks they may eventually encounter in the workplace. Whatever the limitations imposed by the institutional context on the ability o…	2007	10.2104/ld070003	0.633954
Targeting an International Audience: Can Creative Writing Texts Cross the World Without Jet Lag?.Can there be a generic textbook for the teaching of creative writing that will serve the major English-speaking countries - the USA, the UK, Australia, Canada and New Zealand? The author of such a text must ask a range of questions and, in attempting to answer them, will better understand the institut…	2007	10.2167/new451.0	0.707587
Towards a cross fertilization between institutionalism and feminism.In this paper, the author argues for a better mastery by feminist economists of a specific school of thought in economics: the ((original institutional economics)). The research strategy advocated here consists in an exercise of ((cross fertilization)) between original institutional economics and feminist economic theory. This re…	2007	10.3917/nqf.262.0012	0.674326
A novel framework for reflecting on the functioning of research ethics review panels.In the past decade structures and processes for the ethical review of UK health research have undergone rapid change. Although this has focused users' attention on functioning of review committees, it remains rare to read a substantive view from inside. This article presents details of processes and findings resu…	2007	10.1177/0969733007071361	0.649701
Power in firm networks: What it means for regional innovation systems.The role of power within regional firm networks is noted in empirical studies but insufficiently theorized. It is suggested that network functioning is conflictual and that more powerful network members, particularly transnational corporations (TNCs), leverage regional resources to advance their sustainable competitive advantag…	2007	10.1080/00343400701543330	0.768938
The dictee in multilingual contexts: Exploring literacy memories across cultures.We examine a familiar classroom task: the dictation exercise or dictee. This apparently simple pedagogical practice occurs in a variety of language learning settings internationally. Using extracts from our multilingual research group members' narratives and conversations, we explore dictation in six language context…	2007	10.1558/sols.v1.i1.47	0.646063
Collegial participation in university governance: a case study of institutional change.New Zealand universities have undergone significant structural change accompanied by declining public funding and increasing demands for accountability in recent years. In 2000, one of the country's largest universities redirected resources and funding in a 'repositioning' exercise that resulted in redundancies…	2007	10.1080/03075070701267269	0.797671
Societal access routes and developmental pathways: Putting social structure and young people's voice into the analysis of pathways into and out of crime.Central to pathways research is the analysis of the social processes involved in human action and the influences that have shaping qualities. At the heart of these social processes are human beings who exercise agency and help construct themselve…	2006	10.1375/acri.39.3.295	0.65054
If not by tanks, then by banks? The role of soft power in Putin's foreign policy.This article considers the benefits of the recently developed concept of 'soft power' in understanding Russia's foreign policy. It argues that claims that Moscow is exercising a form of soft power imperialism in the former Soviet region cannot be fully supported by the existing evidence. To differentiate between the …	2006	10.1080/09668130600926355	0.750188
Situating economic geographical teaching.This article makes an argument for an economic geographical pedagogy that is post-disciplinary, emphasizing non-hierarchical, student-based knowledge, disciplinary interconnectedness, epistemological plurality, and material embodiedness and embeddedness. Key to this conception of economic geographical pedagogy are recent writings of Timothy Mitchell and es…	2006	10.1080/03098260600927211	0.611459
Public-private convergence and the special case of voucher-receiving schools.Many arguments in favour of school voucher programs are based upon libertarian free agency principles. Viewed at the organizational level, allowing persons to exercise choice in education would seem to offer incentives for all educational organizations within that framework to improve overall product quality and thus mor…	2006	10.1080/14748460601043924	0.659962
Taking the right to exit seriously.Both diversity and autonomy liberals agree that adults have the right to exit from voluntary associations. As children do not have this right, the paradoxical character of the upbringing of children in fundamentalist and ultra-orthodox communities is evident. Diversity liberals like Galston and Spinner-Halev seem to take an ambivalent position with regard to the…	2006	10.1177/1477878506069102	0.664192
The development of personal autonomy throughout cultures.It is argued here that autonomy entails universal psychological needs pertaining to agency and identity formation, expressed in different ways over different developmental periods. As children develop skills and abilities related to psychological needs for self-expression and competence, they will claim areas related to the exercise of thes…	2006	10.1016/j.cogdev.2006.06.009	0.736025
Working in a 'new' university: in the shadow of the Research Assessment Exercise?.What it is like to be an academic working in a 'new' university in the 2000s depends upon specific contexts and individual biographies. Even so, it is the case that change, contingent upon local and national policy initiatives, is endemic in the higher education sector and has had some impact upon most people workin…	2006	10.1080/03075070600922758	0.724381
Wisdom and action guidance in the agent-based virtue ethics of Aristotle ('Nicomachean Ethics').While Aristotle in the Nicomachean Ethics does not provide a guide for action in the form of rules for a decision process as deontological or consequentialist ethical theories purport to do, he does present a description of the virtuous agent and the virtues that this agent exercises in his choices of …	2006	10.5840/acpq200680413	0.746066
Knowledge and reasoning in social work: Educating for humane judgement.Much has been made of the uncertainties and contingencies of practice, and of the need for social workers to make more explicit use of formal knowledge in order to reduce this uncertainty. However, we argue that this focus on making certainty out of uncertainty glosses over the ways in which both knowledge and practice often p…	2006	10.1093/bjsw/bch365	0.664374
IN LAW MORE THAN IN LIFE? LIBERALISM, REASON, AND RELIGION IN PUBLIC SCHOOLS.In the First Amendment, the free exercise of religion is set apart from the right of free speech, suggesting that religion is a unique form of speech, as well as of privacy and autonomy. The amendment extends this exceptionalism by prohibiting Congress from making any law respecting an establishment of religion. In this …	2006	10.1353/rap.2006.0068	0.780037
Gift not commodity? Lay people deliberating social sex selection.In this paper we explore lay people's discussions of the controversial topic of social sex selection (SSS). In the UK and many other countries, SSS is prohibited by law. In 2003 the UK Human Fertilisation and Embryology Authority, after an extensive public consultation, decided against changing the existing legislation. However, thi…	2006	10.1111/j.1467-9566.2006.00540.x	0.661047
The Battle of the Forms-There Is a Purpose.This article provides an alternative approach to the daunting task of teaching business undergraduates a fundamental appreciation of the flexibility of the Uniform Commercial Code (UCC) and the ability of the UCC to adapt to the needs of commerce by facilitating fair, efficient transactions. Paradoxically, we suggest using one of the most difficult secti…	2006	10.1111/j.1744-1722.2006.00028.x	0.618878
A neurocognitive model of the ethical decision-making process: Implications for study and practice.The field of business ethics is entrenched in a cognitive approach that portrays the ethical decision-making process as a completely deliberate and reasoned exercise. In light of growing concerns about the veracity of this approach, I build upon current knowledge of how the brain functions to presen…	2006	10.1037/0021-9010.91.4.737	0.600646
Recent trends in scholarly communications: 2001-2005.	2006	10.1353/scp.2006.0014	0.638388
INTERPERSONAL RELATIONS IN THE SCHOOL: A TRAM OF MANY WIRES, FEW BOWS AND SOME KNOT.With the point of view from a education professional that, actually, occupies the place of pedagogical guide of a municipal public school of primary education, this article intends to report a determinate course lived by a subgroup of professionals at the school, evidencing a reflexive dialog between quotidian pra…	2006	10.20396/etd.v7i0.953	0.616944
Medical law and the power of life and death.The purpose of this article is to offer an analysis of the nature of contemporary legal power over the ending of human life in medical contexts. Drawing on Michel Foucault's characterisations of power relations in the sphere of life and death in The History of Sexuality, Vol. I, it is argued that, in its current regulation of the ending of human life in…	2006	10.1017/S1744552306002023	0.785308
THE EVOLUTIONARY ADVANCES IN TAX EDUCATION IN CANADA AND THE HEGEMONIC LEADERSHIP OF THE ACCOUNTING PROFESSION.The main argument of this paper is that the accounting profession in Canada exercises hegemonic leadership over the development of tax education in terms of cadence and direction of reforms. To support this argument, the paper uses the development of the microeconomic approach to teachin…	2006	10.1108/10264116200600004	0.636548
EMOTIONAL EPISODES AT WORK: AN EXPERIENTIAL EXERCISE IN FEELING AND EXPRESSING EMOTIONS.This exercise explores how organizations affect individuals' feelings and expressions of emotion. Although recent attention by management theorists suggests that emotions are an important aspect of organizational life, people's actual experience of emotions at work often do not reflect this emphasis: Workplace…	2006	10.1177/1052562905282016	0.771106
Boundaries and crossing-points: Children, geography and identity in the Fish Hoek Valley.This paper is about children and young people who attend a formerly 'white' state school with an increasingly diverse student population, and live in a highly segregated environment. The paper is a condensed version of my Masters dissertation, in which I have taken a closer look at the way these schoolchildre…	2006	10.1080/02533950608628722	0.68208
Traditions and Trajectories in the Historiography of European Witch Hunting.Witchcraft and witch hunting formed a social and intellectual tradition in early modern Europe. Arguments persist as to what extent that tradition was invented. This article reviews the schools of thought and directions within the study of European witchcraft in the period between 1450 and 1750. The contributions of moder…	2006	10.1111/j.1478-0542.2006.00310.x	0.754177
Reproductive choice: Screening policy and access to the means of reproduction.The practice of screening potential users of reproductive services is of profound social and political significance. Access screening lacks a defensible rationale, is inconsistent with the principles of equality and self-determination, and violates individual and group human rights. Communities that strive to function i…	2006	10.1353/hrq.2006.0023	0.678344
WIDENING PARTICIPATION AND META-LEARNING: RISKING LESS IN HE.Issues of structure, exclusion and 'choice' mean that participation in HE is an inherently more risky, costly and uncertain exercise for working-class groups and there is a need to consider how educational cultures and practices themselves might create and perpetuate disadvantage. Active engagement in the teaching and learning process i…	2006	10.7227/JACE.12.1.3	0.600787
The 'obesity crisis' and school physical education.The article builds on a number of recent critical reviews to argue that claims that we are experiencing an obesity crisis are almost entirely without foundation. The possibility is explored that this crisis is manufactured through a complex process of the social production of knowledge. The article marshals evidence to challenge the basis upon wh…	2006	10.1080/13573320600640660	0.656695
The army requires anthropologists - Australian anthropologists at war, 1939-1946.World War II had unexpected consequences for the development of anthropology in Australia; it led to a breaking of the hegemonic control exercised by the Sydney department by the creation of first, the Australian School of Pacific Administration (ASOPA) and second, the establishment of the Australian National Univers…	2006	10.1080/10314610608601209	0.808214
Political control and the power of the agent.In the study of public bureaucracy, the relationship between political authorities and bureaucrats is commonly understood as one of principal and agent, and analysis centers on how the authorities can try to overcome the information asymmetry at the heart of this relationship-arising from the bureaucrats' expertise and other private information-to exer…	2006	10.1093/jleo/ewj011	0.728958
Balancing the berimbau - Embodied ethnographic understanding.This article is an unusual reflexive text. It has two authors, two voices, two embodied experiences, and two sociological biographies in dialogue. The empirical focus is capoeira, but the ethnographic experience is common to many cultural forms. Capoeira is the Brazilian dance and martial art, done to the music of the berimbau. Classes …	2006	10.1177/1077800405284370	0.683619
multiethnic neighbourhoods as sites of social capital formation examining social to political 'integration' in schools.In an ideal democratic society, publicly funded schools serve many purposes. Aside from its educational mandate, schools are places for neighbourhood integration, social capital formation and the fostering of civil society. For newly arrived immigrants, especially those with youn…	2006	10.1177/1746197906060713	0.725984
Legitimacy of regulatory authorities as a function of inclusive identification and power over ingroups and outgroups.To insure compliance with rules and laws, regulatory authorities are usually in a position of power over a heterogeneous population or multiple groups. Power may thus need to be analysed as a tripartite relationship between authority, ingroup and outgroup. Based on the social ident…	2006	10.1002/ejsp.298	0.716653
Inscribing healthification: governance, risk, surveillance and the subjects and spaces of fitness and health.This paper considers the interface between the hygienic geographies of a fitness and exercise space and the discourses of risk and subjectivity in this era of the new public health. Using an analysis of space, power and the subject, the paper assesses the ways in which subjects govern them…	2006	10.1016/j.healthplace.2004.10.003	0.624662
Building teacher leadership in Hertfordshire (R).This article draws upon small scale research carried out by an Assistant Head Teacher. It focuses on strategies to enable teachers to exercise learning centred leadership in secondary schools. There is a brief account of the 'Teacher-led Development Work' programme supported by a partnership between the University of Cambridge Faculty of Education …	2006	10.1177/1365480206062483	0.71817
International perspectives on the effectiveness of geography fieldwork for learning.This paper seeks to address assumptions on the effectiveness of fieldwork as a mode of learning in geography. This is approached from an international perspective, both in review of available evidence, which demonstrates a need for rigorous research into the issue, and in providing preliminary findings of research…	2006	10.1080/03098260500499667	0.653118
Disagreement over the emergence of private property rights: alternative meanings, alternative explanations.This paper is an exercise in the history of thought, which compares Austrian and neoclassical theories of the emergence of private property rights, and examines, in part, the extent to which Austrians can be said to offer a commonly-agreed upon explanation that parallels Carl Menger's exempl…	2006	10.1007/s11138-006-6093-9	0.802485
UNSAVORY PROBLEMS AT TASTY'S: A ROLE-PLAY ABOUT WHISTLE-BLOWING.This article presents a role-play exercise to make the topic of whistle-blowing personally salient to undergraduates. Students identify with the prospective whistle-blower, whose decision affects several stakeholders. The protagonist merely suspects her manager of stealing, until she hears concrete evidence of his thefts from her ass…	2006	10.1177/1052562905280838	0.607615
The echo of new education in the heart of Ferrer School in Lausanne.A little private school, libertarian and alternative, existed in Lausanne for about 10 years (1910-1919). It was named after Francisco Ferrer, the Catalan educationist, free-thinker and freemason, who was executed after the 'deadly week' in Barcelona in 1909. One of the school's main organizers was the libertarian physician Jean …	2006	10.1080/00309230600579586	0.676361
Smocks and jocks outside the box: The paradigmatic evolution of sport and exercise psychology.The objective of this article is to describe the historical development of sport and exercise psychology, with a particular emphasis on the construction and evolution of the box through history. The box represents the dominant paradigm that serves as the model for research and application as it evolves t…	2006	10.1080/00336297.2006.10491876	0.650968
Young Muslim women's experiences of Islam and physical education in Greece and Britain: a comparative study.Previous research suggests that Muslim women can experience particular problems when taking physical education ( PE) lessons, for example with dress codes, mixed-teaching and exercise during Ramadan; and they can face restrictions in extra-curricular activities for cultural and religious re…	2006	10.1080/13573320500255056	0.618609
Research in the department of information studies, University of Wales Aberystwyth: an overview.Purpose - The purpose of this paper is to provide an overview of research in the Department of Information Studies at the University of Wales Aberystwyth and an introduction to the papers in the special issue. Design/methodology/approach - A narrative review of the previous research activities and cont…	2006	10.1108/00012530610713551	0.615361
Normalizing the Educated Subject: A Foucaultian Analysis of High-Stakes Accountability.In this article, I use concepts from Michel Foucault to analyze the ways in which the high-stakes accountability movement has appropriated the technology of the examination to redefine the educated subject as a normalized case. Partly this has become possible because of the role that educational research has pl…	2006	10.1207/s15326993es3903_4	0.782647
Girls in education: citizenship, agency and emotions.Education has been expected to maintain status quo through regulation of citizens, but also to contribute to social change and emancipation. In a collective ethnographic project we have proposed that these contradictions manifest themselves in everyday life at school through tensions between control and agency. Girls encounter practices whereby…	2006	10.1080/09540250500194880	0.799201
Educating for difference in a Romany community in Spain: an exercise in integration.The marginalization of the Romany community in Spain, as elsewhere in the world, has its roots in a centuries-old history of ethnic segregation. In response, the Romany community has come to feel intimidated and rejected. This has led to the establishment of communities on the outskirts of cities, generally with v…	2006	10.1080/14675980600971392	0.705494
Organizational justice and conflict management styles - Teaching notes, role playing instructions, and scenarios.Purpose-The purpose of this article is to provide a set of role playing exercises for teachers that demonstrates to their students the relationship between organizational justice and conflict management. Design/methodology/approach-The objectives are achieved by presenting two scenario…	2006	10.1108/10444060610734181	0.646602
In Search of Inclusive Pedagogies: The Role of Experience and Symbolic Representation in Cognition.This paper examines the relationship between social class and low academic achievement in the light of recent developments in pedagogical theory. It revisits historically influential theories (innate intelligence and language deficit) using the lens of situated cognition and activity theory as conce…	2006	10.5172/ijpl.2.1.114	0.664456
Should top universities be led by top researchers and are they? A citations analysis.Purpose - This paper seeks to address the question: should the world's top universities be led by top researchers, and are they? Design/methodology/approach - The lifetime citations are counted by hand of the leaders of the world's top 100 universities identified in a global university ranking. These numbers are …	2006	10.1108/00220410610666529	0.717046
Inner worlds and outer limits: the formation of beginning school principals in Hong Kong.Purpose - This paper aims to contribute to one's understanding of how beginning principals in Hong Kong exercise leadership by exploring the concurrent influence of their inner worlds and the external contexts on their leadership within a reforming environment. Design/methodology/approach - Based on a study o…	2006	10.1108/09578230610676596	0.869973
Was ancient Rome a dead wives society? What did the Roman paterfamilias get away with?.Until recently, descriptions of the Roman family routinely attributed to the head of household the right of life and death over his wife, children of any age, and slaves, and assumed he exercised it. Challenges to this position by Roman law specialists have gradually affected the way this right and its exercise…	2006	10.1177/0363199005283010	0.603813
The national funding of doctoral training: Warnings from the English experience.This paper explores the implications of government funding for postgraduate research in English universities. Specifically, it focuses upon the funding model introduced recently by the Higher Education Funding Council for England (HEFCE). The suggestion in the paper is that the operation of this model will seriously d…	2006	10.1080/13600800600980064	0.681227
Authority, Volunteerism, and Sustainability: Creating and Sustaining an Online Community through Teacher Leadership.This article considers the issues of teacher leadership in subject-based online communities across ten geographically dispersed schools with respect to authority, volunteerism, and sustainability. The conclusions drawn are that such leadership must be shared if the community is to b…	2006	10.1080/15700760600586366	0.802485
Where's Noam? On the Absence of References to Noam Chomsky in Introductory International Studies Textbooks.In the late twentieth century, Noam Chomsky-a linguist, media critic, and social activist working at the Massachusetts Institute of Technology (MIT)-was ranked among the top ten entities of all time in terms of citations. Yet Chomsky's vast corpus of work on American foreign policy and broad…	2006	10.1080/07393140500518257	0.648006
Repositories for research: Southampton's evolving role in the knowledge cycle.Purpose - To provide an overview of how open access (OA) repositories have grown to take a premier place in the e-research knowledge cycle and offer Southampton's route from project to sustainable institutional repository. Design/methodology/approach - The evolution of institutional repositories and OA is outlined raisi…	2006	10.1108/00330330610681303	0.718745
Short term placements: An exercise in organisational culture exchange.This article explores the process of setting up some short (one week) and longer (six month) exchanges between two government departments on the Central Coast of NSW, with the express purpose of assisting organisational change through this form of professional development. The article outlines the program's objectives and achie…	2005	10.1111/j.1467-8500.2005.00466a.x	0.634979
Publish or perish - Bane or boon of academic life?.There are few more familiar aphorisms in the academic community than publish or perish. Venerated by many and dreaded by more, this phenomenon is the subject of the authors' essay. Here they consider the publish or perish principle that has come to characterize life at many business schools. They explain when and why it began and suggest reasons …	2005	10.1177/1056492605276850	0.655737
The individual and transformation of bridewealth in rural north China.Drawing on data collected from longitudinal fieldwork, this article explores how the practice of bridewealth in a north China village has been transformed into a new form of property division within the groom's family and how the bride has replaced her parents as the recipient of bridewealth. At the individual level, this trans…	2005	10.1111/j.1467-9655.2005.00255.x	0.608086
Order in the classroom: The Spanish American appropriation of the monitorial system of education.In this article the author looks at the appropriation of the monitorial system of education across a number of Spanish American countries between 1818 and c.1844. The British understanding of the method is compared with the Spanish American perception of it (privileging the similarities rather than th…	2005	10.1080/00309230500336723	0.614477
Evaluating Emotional Literacy in Schools: The Development of the School Emotional Environment for Learning Survey.This paper describes the development of the School Emotional Environment for Learning Survey, an instrument for evaluating the perceived level of emotional literacy of the school as an organization. It elicits student and staff perceptions of their affective experience of being a part…	2005	10.1111/j.1468-0122.2005.00346.x	0.630681
The experiences of frontline staff working with children seeking asylum.The focus of this paper is welfare professionals' accounts of their work with children who are seeking asylum. The empirical basis is a commissioned study of children seeking asylum in Wales. As well as qualitative research with children (which is not discussed in this paper), 62 professionals took part in interviews and focu…	2005	10.1111/j.1467-9515.2005.00461.x	0.750129
A full and fair capacity - Federal courts managing state programs.Federal courts play a significant role in the management and execution of public programs. Judicial intervention is evident in examples ranging from prisons to mental hospitals to schools. To clarify the appropriateness of federal judicial intervention, the authors construct a so-called full and fair judicial and administrative cap…	2005	10.1177/0095399705278591	0.766417
Fact and fiction: A case history of doctoral supervision.Background There exist a number of textual sources of advice concerning the provision of effective doctoral supervision. This academic material aimed at both supervisors and students makes assumptions both about the conduct of science and the contemporary nature of higher education as a setting for inducting students into the academy. Purpo…	2005	10.1080/00131880500287179	0.60443
Think global, teach local.This paper presents aspects of good practice in international teaching. The paper incorporates a review of literature on international teaching, quality assurance in collaborative provision, and selected literature from the Human Resource Management field on expatriate workers. Primary data have been drawn from two sources. Qualitative data have been gathered in relation…	2005	10.1080/14703290500291875	0.624662
Navigating justice in practice An exercise in grounding ethical theory.This article is an attempt to make an empirical contribution to a more grounded model of thinking about justice. It focuses on the work of one practitioner working in an inner-London local education authority with a remit relating to the achievement of 'African-Caribbean' students. In describing the challenges that she faces i…	2005	10.1177/1477878505057435	0.884322
Not a cigarette paper between us: Integrated inspection of children's services in England.Children's services in England are undergoing their most radical transformation since 1948 following the passage of the Children Act 2004. A key part of these changes is the legal requirement to have an Integrated Inspection Framework to assess the extent to which the new Children's Services Authorities have…	2005	10.1111/j.1467-9515.2005.00453.x	0.650968
Two major concerns about service-learning: What if we don't do it? And what if we do?.American higher education has failed to cultivate a public conscience, insulating graduates from the consequences of their decisions in the lives of others. service-learning is presented as a remedy. This article traces the history of the Academy of Management service-learning initiatives. The reasons for these …	2005	10.5465/AMLE.2005.18122424	0.628255
Mirage in the desert ? Access to educational opportunities in an area of social exclusion.While for British policymakers the route out of social exclusion is paid work through the acquisition of educational qualifications, research shows that academic achievement in areas of social exclusion is often poor. Based on a study undertaken on an inner London council estate, this paper explores the expe…	2005	10.1111/j.0066-4812.2005.00526.x	0.651567
Landscape perception: Theory-laden, emotionally resonant, politically correct.Our primal ability to see one thing in terms of another shapes our landscape perception. Although modes of appreciation are tied to personal interests and situations, there are many lines of conflict and incompatibility between these modes. A religious point of view is unacceptable to those without religious beliefs. Ba…	2005	10.5840/enviroethics200527315	0.744425
Security institutions as agents of socialization? NATO and the 'new Europe'.This article examines the dynamics and implications of practices of socialization enacted by the North Atlantic Treaty Organization (NATO) in post-Cold War Central and Eastern Europe. With particular emphasis on the Czech Republic and Romania, I argue that NATO relied extensively on mechanisms of teaching and persuasion t…	2005	10.1017/S0020818305050332	0.775425
Governmentality versus choice in contemporary special education.This article provides an understanding of childhood welfare from a radical perspective, showing how power within the special education system affects the discourse of `choice' for parents. The analysis unmasks the disciplinary power operating within the special education system and explores the manner in which such power affects choi…	2005	10.1177/0261018305054075	0.822703
Listening to local voices? International targets and decentralised education planning in Nepal.This article draws on a case study of district educational planning in Nepal to explore how education for all priorities and targets impact on educational practice at the sub-national level. It raises questions about the extent of local ownership of education and development targets and highlights the m…	2005	10.1016/j.ijedudev.2005.04.010	0.768938
Sailing to Sophistopolis: Gregory of Nazianzus and Greek declamation.Declamation, as a fictitious speech on a popular stock theme, was developed in the schools of rhetoric as a means of practicing the rules of forensic oratory, the so-called staseis. A subset of those stock themes was concerned with school life in general, and the teacher-student animosity in particular. Gregory of Nazianzus migh…	2005	10.1353/earl.2005.0025	0.631473
Declining the Invitation to Struggle Congressional Complicity in the Rise of the Imperial Presidency.Congress has abdicated its role at the center of U.S. political life. As a result, the constitutional powers that should be exercised by Congress in both domestic and foreign policy have been progressively appropriated by the executive branch. At times, presidents have seized those powers through …	2020	10.1525/phr.2020.89.1.97	0.688092
IMPERATIVES OF GOVERNANCE human genome editing and the problem of progress.The ability to make direct genetic changes to the DNA of future children poses profound challenges for governance. Over the last several years, efforts to establish frameworks of ethical deliberation and governance for human genome editing have focused largely on technical criteria for proceeding with research and rules an…	2020	10.1353/pbm.2020.0013	0.754583
Remembering love: Memory work of orphaned children in the Philippine drug war.The war on drugs in the Philippines has left a generation of Filipino orphaned children in deep grief and social disarray. Using feminist memory work as critical methodology and intervention design, this study examines accounts of 56 orphaned children and how they exercise agency embedded in the collective remembering o…		10.1177/1468017320972919	0.634979
From teaching psychology in conqueror South Africa to teaching African swa moya in the psychology curriculum: critical reflections and experiences in a Masters Clinical Psychology programme.The democratic transition in conqueror South Africa in 1994 from the colonial and apartheid education system to the current epoch did not transform and address the epistemological and ethical injustices embedd…		10.1177/0081246320954308	0.604586
Behind the Scenes of Hollywood: An Archaeology of Reproductive Oppression at the Intersections.Reproductive oppression is the control and exploitation of women, girls, and individuals through our bodies, sexuality, labor, and reproduction. This archaeological research utilizes intersectionality and praxis as analytic tools to uncover reproductive oppression in the past and embolden reproductive j…		10.1111/aman.13511	0.636548
Who wants to be a sportsperson? Student aspirations for sporting careers.Sports participation and elite sporting success are fundamental to Australian culture and a prominent source of national pride. As sport is a major part of day-to-day living in Australia, it is not surprising that many young people aspire to careers as sportspersons. While such aspirations are often dismissed as fanciful and…	2020	10.1080/13573322.2019.1679104	0.610054
Research is horizontal ellipsis making the emotional dimensions of academics' research visible.Research is at the core of universities' raison d'etre and is an integral aspect of academic work, yet the ever-changing parameters around research are problematic. While studies have examined changes brought about through research assessment exercises and issues of academic identity in the twenty-first…		10.1007/s13384-020-00412-w	0.808064
More than Just an Academic Exercise: Conjoining Critical Policy Analysis and Community-Engaged Research as an Embodiment of Political Action.Critical policy analysis (CPA) is a means by which to critique policy and promote agency, equity, and justice. However, most CPA scholars examine political discourse from a distance rather than actively participate in political processes. Meanwhile, there is…	2020	10.1080/00131946.2020.1837834	0.840255
'Like, what even is a podcast?' Approaching sport-for-development youth participatory action research through digital methodologies.This paper reports findings from a participatory-based study with racialised newcomer youth in Toronto that utilised digital methodologies - specifically the act of podcasting - to explore connections between sport and social development. The paper examines the compl…		10.1080/2159676X.2020.1836515	0.688879
Lawmaking in times of domestic and foreign-policy instability (the Russian experience).The article is devoted to the phenomenon of the contemporary restrictive and prohibitive legislation that originates from the conditions of domestic and foreign-policy instability. It primarily focuses on the Russian experience, because the current Russian legislation is an obvious example of legislation exerci…		10.1080/20508840.2020.1841986	0.682909
Supporting Identity Development in Talented Youth Athletes: Insights from Existential and Cultural Psychological Approaches.The purpose of this article is to present existential and cultural psychology approaches to understanding athlete identity, and offer strategies for the development of well-rounded, reflexive and self-aware youth sports performers. Recently, the sport psychology discourse on…		10.1080/21520704.2020.1825027	0.688879
The Imaginary Dress. An Interdisciplinary Fashion Approach Among Sociological, Anthropological, and Psychological Orientations.This article presents an interdisciplinary approach to fashion theory, in support of those studies in the field of subcultures and alternative lifestyles. The thesis of this work is that fashion shows the lasting correlation between forms of consumption, relationship, com…		10.1080/1362704X.2020.1837526	0.724695
Many lenses for planetary health: seeding citizen engagement for sustainable futures visioning with new ways of seeing.Objectives This pilot project sought to seed citizen engagement processes for sustainable futures visioning with ideas, perspectives, and processes informed by Indigenous ways of knowing. Methods Five circle dialogues were convened with students, faculty, and members of the publi…		10.17269/s41997-020-00424-0	0.702008
Improving efficiency in public procurement processes with the social accounting.Objectives Current legislation allows including social issues in public contracting processes, which account for more than 15% of GDP in European Countries, hence the interest of this study, which defines the procedures for a socially efficient public procurement. Procurement procedures conducted from the public secto…	2020	10.7203/CIRIEC-E.100.18109	0.626426
The cafe talk: a discussion of the process of developing a creative non-fiction.Humans are story-telling creatures, and our qualitative research needs to reflect this. In this paper we openly discuss our struggles, progress, and experiences with thematic narrative analysis and creative non-fictions from an interdisciplinary team's perspective. This messy text is aimed at researchers new to and ex…		10.1080/2159676X.2020.1834443	0.840336
Developing the craft: reflexive accounts of doing reflexive thematic analysis.Thematic analysis (TA) is unique in that it does not come with a predetermined theoretical framework, leaving the researcher accountable to articulate methodological decisions made. As a community of qualitative scholars, we need to clearly articulate and define the theoretical foundations, assumptions, and parameters t…		10.1080/2159676X.2020.1840423	0.681697
Free Will and Mental Powers.In this paper, we investigate how contemporary metaphysics of powers can further an understanding of agent-causal theories of free will. The recent upsurge of such ontologies of powers and the understanding of causation it affords promises to demystify the notion of an agent-causal power. However, as we argue pace (Mumford and Anjum in Analysis 74:20-25, 2013; Am Philo…	2020	10.1007/s11245-018-9615-8	0.802386
Openbranding: Managing the unauthorized use of brand-related intellectual property.Consumers often innovate with brand-related intellectual property (IP) without permission. Although firms often respond by exercising their legal right to stop such activity, there are a variety of situations in which consumers' unauthorized use of brand-related IP can be desirable for a brand or in which enforcing…	2020	10.1016/j.bushor.2020.07.001	0.709924
Creativity and Fiction: Interpretative Horizons on the Emergence of the New in the Relationship Between Individual and Culture.This article aims to establish, in the light of Semiotic-Cultural Constructivism in Psychology, a contribution to the research of creative processes through a reflection on the emergence of the new in the relationship between self-other-world. It is intended to advance in…		10.1007/s12124-020-09583-8	0.67535
Understanding climate trends in Central America through practical problem-based learning.In our current period of escalating climate change, we urgently need to better understand the modern climate and climate drivers in understudied regions of the world. This article provides a succinct and current literature review of one such region: the Maya Lowlands. The region has a long history of study on…		10.1080/03098265.2020.1833318	0.611235
Food industry political practices in Chile: the economy has always been the main concern.Background In the business literature, the term corporate political activity (CPA) refers to the political strategies undertaken by corporations to protect or expend their markets, by influencing, directly or indirectly, the policy process. There is evidence that food industry actors use such political practi…	2020	10.1186/s12992-020-00638-4	0.651456
Uncertainties, mysteries, doubts: a consideration of negative capability in psychodynamic counselling with young people.This paper addresses the notion of Negative Capability, a phrase coined by the poet John Keats and picked up by the psychoanalyst Wilfred Bion. It explores what each man meant by this phrase, where the concept fits within contemporary psychoanalysis, how it relates to psychodyna…	2020	10.1080/14753634.2020.1830430	0.613185
Pedagogies of Non-self as Practices of Freedom.This paper assumes that educators are now involved in a struggle for their souls and for the souls of their students. The idea of the soul in this case is not the religious one, but the soul invoked by Foucault (1977) to name that aspect of self, (subjectivity, psyche) that 'exists, or is produced horizontal ellipsis within the body horizontal ellips…		10.1007/s11217-020-09741-w	0.658659
Moral distress among nursing professors: The exercise ofparrhesia.Background: Mismatch between the perception of one's moral duty and one's real social contribution may trigger moral distress, especially when no specific resistance strategies are used to counteract morally distressing situations. Considering a philosophical-ethical conception, individuals need to first reflect upon themselves to …		10.1177/0969733020952109	0.600389
Youth activism, state-contained participation and democratic legitimacy in Singapore.Purpose This research is concerned with youth activism in Singapore historically and the importance of legitimacy for understanding the further development of youth activism and Singapore's democratization process. It takes into account issues pertaining to good governance, economic performance and democratic par…	2020	10.1108/AEDS-08-2018-0132	0.732524
CURRICULUM HISTORY AS HISTORY OF THE PRESENT: INVESTIGATING ALCHEMICAL PROCESSES IN THE SCIENCE CURRICULUM FOR YOUTH AND ADULT EDUCATION IN BRAZIL.In this paper, we investigate different discourses that produce a specificity for school knowledge in sciences, historically addressed to Adult Education (EJA) in Brazil. It is part of the investigations we have been carrying out in the Curriculum Hist…	2020	10.20396/etd.v22i4.8660143	0.618534
THE CRITICISM OF LIBERAL DEMOCRACY IN CARL SCHMITT AND ROBERT KURZ: A COMPARATIVE STUDY.This article aims at comparing the similarities contained in criticism of liberal democracy present in some selected works of Carl Schmitt (1888-1985) and Robert Kurz (1943-2012). In spite of the close association of the first author with the Nazi regime after 1933 and of the second being normally characterize…	2020	10.31977/grirfi.v20i3.1902	0.767865
Politics by Other Means? Rawls, Feminists, Religious Conservatives, and Public Education.In response to the feminist concern that various religions undermine the ability of young women to realize themselves as free and equal citizens, Rawls has suggested that mandatory civic education could balance out non-egalitarian faiths. However, mandated civic education, if substantive enough to meet the de…		10.1007/s11158-020-09485-x	0.671845
The extension of strategic management discourse into public education administration: A critical analysis.Strategy has become ubiquitous in contemporary societies. Accordingly, the expansion of strategy discourse beyond corporate management and its colonization of various aspects of economic and organizational life are important phenomena for critical management research. In this study, we explor…		10.1177/1350508420956323	0.928655
Educational Goodsand the Ethical Dimensions of Educational Policy and Practice.This essay is a commentary on Brighouse, Ladd, Loeb and Swift'sEducational Goods: Values, Evidence, and Decision-Making. It discusses the book's conceptualisation of childhood goods, and it comments at length on its place within the larger philosophical enterprise of promoting normatively and evidentially sound decisio…	2020	10.1111/1467-9752.12510	0.636548
Constructing information experience: a grounded theory portrait of academic information management.Purpose This paper aims to discuss what it means to consider the information experience of academic information management from a constructivist grounded theory perspective. Using a doctoral study in progress as a case illustration, the authors demonstrate how information experience research applies…	2020	10.1108/AJIM-11-2019-0333	0.652149
Laclau, dependentistas and Eastern Europe.This paper reconsiders an influential controversy within the Latin American development school and the possibilities of extrapolating it to Eastern Europe. It examines the relevance of Ernesto Laclau's critique of Andre Gunder Frank's theory of underdevelopment for the politics of development in Eastern Europe. The main controversy is about the processes …		10.1080/14782804.2020.1823341	0.793711
Policy of suspiciousness -mobilization of educational reforms in Sweden.In this article, we explore the processes of transfer and translation of education policy in a study focusing on the relationship between the Organisation for Economic Co-operation and Development (OECD) and Sweden. The purpose of the study is to investigate how selective borrowing occurs both in terms of references to differ…		10.1080/01596306.2020.1822294	0.713455
Developing academic wellbeing through writing retreats.Writing experiences have a crucial role in the wellbeing of academics and PhD researchers and this paper seeks to extend a body of work on writing retreats, by exploring them from a wellbeing perspective. Drawing from literature on wellbeing and the practical experience of developing and delivering writing retreats, it highlights wellbeing ou…		10.1080/0309877X.2020.1812549	0.652922
'Will polar bears melt?' A qualitative analysis of children's questions about climate change.Climate change poses a grave threat to future generations, yet relatively little research examines children's understandings of the issue. This study examines the questions children ask about climate change - rather than their answers to adults' questions - exploring whether their questions suggest they v…	2020	10.1177/0963662520952999	0.71978
POPULAR EDUCATION IN UNIVERSITY TEACHING PRACTICE: EPISTEMOLOGY FOR ITS OWN SCIENCE.This article discusses how Popular Education contributes to the formation of popular educators who exercise teaching work at the university. Based on this objective, we question: how does Popular Education contribute to a differentiated teaching practice at the university, in the face of the Eurocentric paradigm c…	2020	10.22633/rpge.v24i3.14202	0.744159
FROM THE CURRENT GREEK TO THE CLASSIC: ORAL EXPRESSION.This is a work that combines historical and linguistic research with a clear pedagogical intention. Firstly, it focuses on the transformation that the most classical form of the Greek language underwent from European humanism and that has compromised its survival in educational institutions, as the agonizing state that is felt today in both s…	2020	10.25145/j.refiull.2020.41.05	0.618262
Ongoing Doctoral Study Process to Live by: A Narrative Inquiry into the Doctoral Identity Construction Experiences-A Chinese Case.The study employs a narrative inquiry approach to probe a Chinese doctoral student's identity construction experiences fraught with interruption and transformation. The longitudinal narratives gathered through participant entries in Evernote, a face-to-face life story …	2020	10.1007/s11516-020-0018-4	0.606077
Phone sessions in Covid-19 environment: The frame and his limits.To deal with the Covid 19 pandemic, health protection measures require changes to our clinical practices. Faced up with the unprecedented nature of this situation, the liberal psychotherapist is led to rethink some aspects of the framework of his practice in order to preserve the thread of the transferential relationship. The author…	2020	10.1016/j.amp.2020.06.002	0.616467
Strengthen governability rather than deepen democracy: why local governments introduce participatory governance.Innovations in participatory governance have been widely discussed but their introduction as such is rarely examined. This article seeks to understand why, in a context of established democracy, local authorities engage in participatory governance. Using a data set on the implementation…	2020	10.1177/0020852318801508	0.681697
The complexity of leadership in South African universities.The South African campus protests of 2015-17 in demand of decolonisation and free tertiary education presaged similar demonstrations on campuses throughout the English-speaking world and revealed the dilemmas of university leadership under conditions of sustained crisis. This research examines the typology of leadership exercised by senio…		10.1080/07294360.2020.1811644	0.700609
YOUTH AND THEIR CITIZEN PARTICIPATION THROUGH THE WIKI PARTIES AND THE DIGITAL PARTY IN MEXICO 2018.The credibility crisis that the Political Parties built for years and an almost general disenchantment with the way in which politics and the electoral reform that came into effect in January 2014 are exercised, are some of the indicators that caused a wave of Independent Candidacies whose results …	2020	10.15178/va.2020.152.91-99	0.658735
Universal Scale Tipping towards Balance-Applying the MFN Clauses in China-related Investment Arbitration: A New Haven School Reading.The extension of MFN clauses to dispute settlement under BITs is one of the most controversial areas in investment treaty law. Currently, the area is divided into two streams of case law. The award in Tze Yap Shum v Peru and other recent Chinese investment arbitral …	2020	10.14330/cwr.2020.6.2.03	0.656695
Competing locals in an autonomous schooling system: The fracturing of the 'social' in social justice.This paper troubles notions of 'social justice' as being compromised and fractured by the autonomous school agenda. Drawing on interviews with 13 autonomous school principals in Australia, it demonstrates how the devolution of schooling simultaneously rips the seams of the 'social' fabric that mak…	2020	10.1177/1741143219836681	0.846278
Promoting Governance Model Through International Higher Education: Examining International Student Mobility in China between 2003 and 2016.The number of international students studying for a degree program in China was approaching a quarter of a million in 2017, roughly ten times that in 2003. China, a developing country, has become one of the biggest destinations for international student mobili…	2020	10.1057/s41307-019-00158-w	0.647517
English language professors' experiences in using social media network Telegram in their classes: a critical hermeneutic study in the context of Iran.Purpose This qualitative study sought to explore how Iranian English language professors used social media network Telegram in their classes and what possibilities and constraints they experienced with regard to classroom interactions and university…		10.1108/QRJ-02-2020-0008	0.720836
Temporal Experiences of Confinement: Exploring Young People's Experiences in Danish Secure Institutions.This article explores temporality in young peoples' narratives of confinement on welfare grounds in Danish secure institutions. The analysis draws on data from two qualitative studies on young people's experiences of confinement. Drawing on Michael Flaherty's conceptualization of 'making time' …	2021	10.1177/1103308820937519	0.678781
Sport for development and Indigenous Australians: a critical research agenda for policy and practice.This research note seeks to critically examine Sport for Development (SFD) policies and programming targeting Indigenous Australians. Through a narrative literature review, this article seeks to broaden the discussion surrounding the use of sport as a development tool throughout Australia's Indige…		10.1080/02614367.2020.1808050	0.804095
100 years of sports science in Germany-and where does sports education stand?.The title and subject of this paper are legitimized by the beginning of university sports science in Germany in 1920. There are several arguments for locating this beginning in Germany in 1920. First, there is the founding of the German university for physical education on 15 May 1920. It was supported by the German Rei…	2020	10.1007/s12662-020-00667-6	0.711356
A mystery approach to criticism.Courses:Rhetorical Criticism, Communication Theory, Communication Research Methods, Introduction to Communication Studies. Objectives:This is an introductory exercise that acquaints students with rhetorical criticism as a means of communication inquiry. By the end of the exercise, students will be able to: understand symbols as connected and contextual; define term…		10.1080/17404622.2020.1800771	0.685742
I have grown with it: Experiences of Spiritual Identity Development in a Group of South African Adolescents.This qualitative phenomenological study aimed to capture experiences of spiritual identity development in a purposive sample of South African adolescents, using semi-structured interviews and reflective writing exercises. Participants confirmed the prominence of religiosity and spirituality…		10.1177/0044118X20947428	0.627383
Power and Resistance: Struggles over Organisational Transformation and Restructuring at the National University of Lesotho in the 21st Century.This article focuses on contestations over organisational transformation and restructuring at the National University of Lesotho in the 21st century, engendered by market-oriented reforms. In particular, it focuses on the struggles occasioned by two reform…	2020	10.1080/03057070.2020.1794391	0.765174
The Theoretical Definition and the Role of Drama in the Jesuit Order.The article deals with the phenomenon of Jesuit drama, which covers all of the theatrical activity of the Jesuits within their colleges, both adaptations of older (ancient and humanistic) plays and their own original dramas, including both school and religious performances, regardless of the place of performance (auditorium, cla…	2020	10.3986/pkn.v43.i2.07	0.659469
The Enigma of Article 5 of the United Nations Convention on the Rights of The Child Central or Peripheral?.The United Nations Convention on the Rights of the Child sets the gold standard for the rights of children and young people, placing the obligation on States parties to ensure their realisation. Since most children live in families, recognising their rights has implications for other family …	2020	10.1163/15718182-02803008	0.638542
Digital humor against essentialization: Strategies of Baltic Russian-speaking social media users.This paper asks what happens to the civic identity of people who have hybrid, transnational identities during times of geo-political tensions when the interests of individuals' historical/symbolic homeland clash with those of individuals' country of current residence. We focus our inquiry on the digit…	2020	10.1016/j.polgeo.2020.102204	0.752764
Empathy, indiscipline and employability: A research essay on the bilingual Masters programme 'Cultural Intelligence and Innovation' at Universite de Paris.This study considers the 2-year bilingual Masters programme, 'Cultural Intelligence and Innovation' at Universite de Paris, for which classes are taught in English and in French. Alumni are working as strategic planners, brand managers, communi…	2020	10.1177/0950422220920777	0.702768
Citizenship education in conflict-affected areas and nation-states: empowering teachers for sustainable reform.Government agencies and civil society organisations in nation-states and areas affected by conflict strive to develop citizenship education programmes to empower children as agents of change. However, the pedagogical culture within these contexts demands that children memorise informatio…	2020	10.1080/14675986.2020.1794123	0.788329
Gender in early childhood movement education-a necessary dimension!.This contribution focuses on the connections between movement education, early childhood and gender. We argue that these connections should be investigated in future studies and, for example, be linked to current gender theoretical discourses. This is not only in order to productively introduce the findings for gender studies in …	2020	10.1007/s12662-020-00665-8	0.624165
Discourse, disciplinary power and ethical subjectivity: Responses to session limits in student counselling.Session limits are widespread in student counselling. The rationale is the need to allocate scarce resources in response to demand. A research study in an Irish university explored how the setting of standardised session limits was discursively constructed by a group of students and counsell…	2020	10.1080/14753634.2020.1794946	0.682914
L2 self-discrepancy, motivation, and study abroad (SA) contexts: a case study of semester-long international exchange students.In many theorizations of L2 motivation, the discrepancy between actual and possible L2 selves has been closely associated with motivation generation, and L2 selves are considered as highly interactive with the context. This article centres on the interplay between L2 self…		10.1080/01434632.2020.1797055	0.618878
The inseparable connection between leadership, agency, power and collaboration in a primary educational setting.This paper critiques the empirically supported normative argument that distributed leadership allows for shared accountability and responsibility. Through the means of cognitive mapping and semi-structured interviews, we engaged in understanding how practices and structural conditions o…	2020	10.1177/1742715020931285	0.822494
Network governance in education: the experiences and struggles of local governments in Chinese school turnaround.While network governance in education has been widely discussed in the literature, research focusing on the behaviours of and interactions between pluralist actors is rare, and the power exercised by China's local governments in network governance is under-researched. This study uses s…		10.1080/02188791.2020.1792828	0.797324
Making the best interests of the child a substantive human right at the centre of national level expulsion decisions.The best interests of the child has become an central facet of the jurisprudence of the European Court of Human Rights (ECtHR) in expulsion cases. This article argues that the indirect application of the best interests of the child as an interpretive benchmark for Article 8 ECHR is…	2020	10.1177/0924051920940167	0.711497
Commentary: Michael Hand's 'on the necessity of school punishment'.Michael Hand maintains that punishment is necessary for school children to insure compliance with the important rules - those he calls moral and scholastic. I make three arguments against this position: First, Hand fails to separate the sorts of behaviors legitimately classified as interfering with teaching and learning from more …		10.1177/1477878520941154	0.646433
Becoming secular, yet remaining religious: the Gulen movement and the 'engineering' of the golden generation.In recent years there has been a religious turn in the development sector with the World Bank and national funding agencies in Europe and the US opening the space to Faith Based Organisations (FBOs). However, for some Islamic FBOs, this has not led to a comfortable assertion of their relig…	2021	10.1080/0048721X.2020.1792054	0.7133
Agency in language planning and policy.The role of agency in language planning and policy (LPP) is a recent focus of scholarship. Interest in agency has seen new issues and contexts being given prominence in LPP research. In this introduction, we present an overview of theoretical definitions of agency and the ways it has emerged as a concept in LPP scholarship. We consider how developments in me…		10.1080/14664208.2020.1791533	0.932977
Eugen Schmalenbach, Austrian economics, and German business economics.Eugen Schmalenbach was one of the founding fathers of business economics theory in the German-speaking world in the first half of the twentieth century. While Mises mentions or discusses Schmalenbach's work several times and Schmalenbach refers to, for example, Menger and Bohm-Bawerk, his opus and its significance for Austrian …		10.1007/s11138-020-00520-x	0.698123
Exercising the Body, Exercising Citizenship: On the History of Scouting in Saudi Arabia.Scouting was one of the first modern 'sports' to reach Saudi Arabia, with the first boy scout troops dating back to 1943. Yet scouting has largely escaped the attention of historians and social scientist who study the Arab Gulf states, since this uniformed youth movement does not conform to the 'tribal modern'…	2020	10.1080/17511321.2020.1781924	0.604339
Educational potentials of embodied art reflection.With reference to a standard work on embodied cognition -The Embodied Mind: Cognitive Science and Human Experience(1991) by Francisco Varela, Evan Thompson und Eleanor Rosch - in this article I theorize art reception that connects reflexive processes with concrete perceptual experiences asembodied art reflection. Analogously to Varela et al's cita…		10.1007/s11097-020-09685-z	0.725244
Changing research on research evaluation: A critical literature review to revisit the agenda.The current range and volume of research evaluation-related literature is extensive and incorporates scholarly and policy/practice-related perspectives. This reflects academic and practical interest over many decades and trails the changing funding and reputational modalities for universities, namely incr…	2020	10.1093/reseval/rvaa008	0.604798
'I HAVE REGAINED MEMORY' (SMRTIR LABDHA): THE BHAGAVAD GITA AS A PARRHESIASTIC JOURNEY AGAINST FORGETFULNESS.This paper proposes an interdisciplinary reading of the Bhagavad Gila, presenting it as a parrhesiastic dialogue between Kra and Arjuna, and focusing on the importance attached to memory. Foucault's studies on the exercise of parrhesia (true speech') in the Greco-Roman context, but also He…	2020	10.31979/2151-6014(2020).110205	0.607615
THE HIGH SCHOOL STUDENT MOVEMENT IN CHILE AN APPROACH FROM COMPLEXITY.This article aims to analyze the high school student movement in Chile from a trarisdisciplinary approach, as a complex phenomenon insufficiently investigated and reflected on by the social sciences and humanities. The general problem in which this objective is inscribed is that of the crisis in the institutions of liberal demo…	2020	10.17163/soph.n29.2020.07	0.62688
CHILDREN'S SCHOOL, CITY AND DEMOCRACY: SEEKING THE EXERCISE OF CHILDREN'S CITIZENSHIP.This article is a dialogue between perspectives that think about the education of children in articulation with the visibility and the guarantee of the right to the urban space of cities. This is a clipping of Canavieira's doctoral thesis (2019) that addresses democratic conceptions and practices in early childh…	2020	10.22481/praxisedu.v16i40.6885	0.62046
Democracy & Religion: Some Variations & Hard Questions.The ideas sketched here concern the nonestablishment and free exercise norms expressed in the U.S. Constitution, their application to governmental institutions from legislatures to prisons and the military, the place of religion in the curricula of public schools, and the proper role of religious convictions in lawmaking. A major concern of t…	2020	10.1162/daed_a_01801	0.765416
Durham University and its role in Malta's development planning during the 1950s through applied research.In the 1950s the University of Durham was involved in a number of separate externally-funded projects that were aimed at assessing Malta's potential for development after it became independent from the United Kingdom. Following a pilot study, a group led by W.B. Fisher of the Department of Geo…	2020	10.1016/j.landusepol.2020.104705	0.647844
Library analytics as moral dilemmas for academic librarians.Library analytics in academic libraries, especially in the United States, are part of the expanding web of societywide surveillance. The use of library analytics systems poses serious threats to the well-being of many actors, especially students. Academic librarians are faced with new moral challenges by such systems as described here an…	2020	10.1016/j.acalib.2020.102141	0.78948
Mitigation strategies in everyday situations: a comparative study between Latin American Spanish and Brazilian Portuguese.This paper belongs to the area of Sociocultural Pragmatics and consists of a descriptive-comparative study with the objective to explore mitigation strategies used in an ordinary communicative situation requiring the exercise of politeness, understood as face work (GOFFMAN, 19…	2020	10.17851/2237-2083.28.3.1403-1420	0.683832
Parenthood is a fiduciary relationship.Canadian courts have held that parents stand in a fiduciary relationship with their children. Some commentators take the view that this is an inappropriate and unwarranted extension of a set of concepts that were originally elaborated in the context of the management of property rights and other pecuniary interests. The goal of this article is to assess the …	2020	10.3138/utlj.2017-0098	0.638113
Social media, teenagers, and the school context: a scoping review of research in education and related fields.This scoping review of research explores which disciplines have studied social media as it relates to education and, more broadly, use by students of high school and college age. The sample explores 10 years of research (2009-2018). A search of Web of Science yielded 580 relevant peer-rev…	2020	10.1007/s11423-020-09796-z	0.604931
Human rights education in patient care: A literature review and critical discussion.The identification of human rights issues has become more prominent in statements from national and international nursing organisations such as the American Nurses Association and the United Kingdom's Royal College of Nursing with the International Council of Nursing asserting that human rights are fundamental to …		10.1177/0969733020921512	0.614866
Epistemic governance and the colonial epistemic structure: towards epistemic humility and transformed South-North relations.Current epistemic governance analyses in higher education ignore systemic power relations between Northern and Southern researchers. This paper does focus on previous approaches to understanding epistemic governance, but rather moves beyond these towards a Southern evaluativ…		10.1080/17508487.2020.1778052	0.670578
Measurement and assessment of accounting research, impact and engagement.Purpose The purpose of this paper is to examine prominent issues and knowledge contributions from research exploring measurement and assessment of accounting research, impact and engagement. This paper also provides an overview of the other papers presented in this AAAJ Special Issue and draws from their findings to scope ou…	2020	10.1108/AAAJ-05-2020-4560	0.658341
Health, fitness, and affects in an urban after-school program.This paper draws on data generated within and resulting from a pedagogical encounter between four Black and Latinx youth, two fitness professionals, and myself - the researcher - in an urban after-school setting. I draw on Tinning's (2010) concept of pedagogy and affect theory (Hickey-Moody, 2013; Seigworth & Gregg, 2010) to explore ho…	2020	10.1080/13573322.2019.1625318	0.645015
Re-Inventing Everyday Life in the Asylum Centre: Everyday Tactics Among Women Seeking Asylum in Norway.Seeking asylum is characterised by long waits and great uncertainty, often categorised as an exercise of power. Recently, most European countries have made their asylum systems stricter and, in this way, less attractive to potential asylum seekers. With this context as a starting point, this art…	2020	10.33134/njmr.251	0.718745
Presentation and positioning in Van Wyk Louw: 'n Lewensverhaal (Van Wyk Louw: A life story) by JC Steyn.In this article, I attempta critical reading of Steyn's widely acclaimed biography (1998, named above) by using diverse critical frameworks and theories. In accordance with views advanced in narratology, writing a historical narrative is seen as a venture that cannot escape subjectivity, despit…	2020	10.17159/2224-7912/2020/v60n2a11	0.648184
Good Vibrations.In recent years, the writings of the Frankfurt School have become heavily sociologized in form as well as content and no longer register on the radar of literary scholars. Hartmut Rosa's Resonance (2019) may well reverse this trend. Ranging widely across literature, aesthetics and popular culture as well as sociology and politics, Rosa contends that the idea of resonance can help …	2020	10.1093/alh/ajaa010	0.668375
THE STATE-OF-THE-ART OF DATING TECHNIQUES APPLIED TO ANCIENT MORTARS AND BINDERS: A REVIEW.The most recent workshop on mortar dating (25-27 Oct. 2018, Bordeaux, Montaigne University, France), which closely followed the publication of an extensive round robin-exercise involving several laboratories, was an opportunity to review the history and challenges of mortar dating methods and procedures cur…	2020	10.1017/RDC.2020.43	0.629934
The Institutional Design of Community Control.A growing set of social movements has in recent years revived interest in community control, the idea that local residents should exercise power over services like the police, infrastructure, and schools. These range from a call from the Partnership for Working Families, a grassroots coalition, to build community control through the direct democratic …	2020	10.15779/Z38WD3Q23Q	0.748255
Reconstructing the European Court of Human Rights' Article 8 Jurisprudence in Deportation Cases: The Family's Right and the Public Interest.This article rationalises the case law of the European Court of Human Rights under Article 8 of the European Convention on Human Rights in deportation cases involving children. The Court engages in a balancing exercise between the right to family life of the …	2020	10.1093/hrlr/ngaa015	0.686496
Urban cosmopolitanism:the city before the post-liberal order.The city has been the political unit of organization in the international system for long periods of history.As actors in international society, cities have left irreplaceable classics:Athens, Imperial Rome, the Hanseatic League or Machiavelli's Florence. However, the dominant school of thought has diminished the role of the city on the…	2020	10.15366/relacionesinternacionales2020.44.002	0.708401
Feminisms and Gender in International Studies.In the last decades, the specific role of women in international relations has received more attention and feminist theories have gained ground in the intellectual debate, which has contributed to a general sensitization towards the incorporation of the analysis of the gender category in the discipline of international relations. In fact, one of the c…	2020	10.15366/relacionesinternacionales2020.44.007	0.642936
Technique as function of memory: heritage values and revaluation of habitat and the landscape in Ambalema, Colombia.The present work is framed in two notions: 1) that in the habitat all scales are interdependent, and 2) that it is necessary to integrate knowledge from various disciplinary origins, for a better understanding of the current world and for the achievement of more responsible actions.…	2020	10.4995/vitruvio-ijats.2020.13714	0.611914
Catherine de Medici's grandmotherhood: the building of emotional and political intergenerational relationships.Catherine de Medici's role in the French government as a queen consort, regent and political adviser has been thoroughly studied. Notwithstanding her evil reputation, which scholars have lately reassessed, Catherine was a talented and skilful politician who wrote thousands of letters to …	2020	10.1111/rest.12631	0.723546
What Is Title IX? Toward a Campus-Based Pedagogy to Study Inequality.In this article, we propose a campus-based pedagogy to teach sociology. We offer the example of a project designed to critically assess university Title IX policy and situate it within existing sociological research on gender-based inequalities and violence. Students engage in sociological research regarding issues such as sexua…	2020	10.1177/0092055X20924836	0.610688
How to acquire legitimacy and become a player in a regional innovation ecosystem? The case of a young university.Universities are recognized as a particular type of public organization. Due to the important role they are acquiring in the development of regional economies, universities are facing significant pressures to become more entrepreneurial and similar to private sector organizations. This…		10.1007/s10961-020-09803-8	0.779881
Children's Abilities, Freedom, and the Process of Capability-Formation.When thinking about children's entitlements, priority tends to be given to protecting their well-being achievements, while limiting their entitlement to exercise freedoms and agency. An assumption of inability is used as the grounding justification for limiting children's freedom and agency. Using the capability approach (CA) …	2020	10.1080/19452829.2020.1767547	0.76902
Academics at play: Why the publication game is more than a metaphor.It is increasingly common to describe academic research as a publication game, a metaphor that connotes instrumental strategies for publishing in highly rated journals. However, we suggest that the use of this metaphor is problematic. In particular, the metaphor allows scholars to make a convenient, but ultimately misleading, dis…	2020	10.1177/1350507620917257	0.602772
'Heavy mountains' for Chinese humanities and social science academics in the quest for world-class universities.This paper explores the impacts of research excellence evaluation entailed in global ranking exercises, a control strategy characteristic of new managerialism, on Chinese Humanities and Social Sciences (HSS) academics. The enquiry combines the Critical Incidents Technique (CIT) and inte…	2020	10.1080/03057925.2018.1538770	0.744669
Milton's logic: the early years.This article revisits the long-established claim that Milton was trained as a Ramist during his Cambridge years, arguing that, by the 1620s, Ramism had been superseded by a method of instruction based on the systematic textbooks produced chiefly by Bartholomew Keckermann and Franco Burgersdijk. This hypothesis has a number of implications for our approach to the qu…		10.1080/0268117X.2020.1755356	0.705257
Concertive resistance: how overlapping team identifications enable collective organizational resistance*.This study describes how overlapping sources of identification allow organizational members to resist managerial influence collectively in the absence of overt talk or leadership communication - labeled hereconcertive resistance. Concertive resistance is exercised by organizational members acc…	2020	10.1080/14759551.2019.1566233	0.707732
Embodied tableaux: A drama method for social work arts-based research.Due to the increased interest of social workers in arts-based research, there is a need for guidance in how to apply arts-based research methods to social work questions and research. The lack of detailed methodological procedures in the existing literature potentially inhibits social work researchers' ability to select and imp…	2020	10.1177/1473325020923000	0.634673
JOSEPH A. GREENAWAY JR. LECTURE SERIES ON LAW AND JUSTICE SPEAK AT YOUR OWN PERIL.This lecture given at Birmingham City University School of Law, March 21, 2019 considers the origins of the right to silence in the jurisprudence of the Supreme Court of the United States and compares the constitutional protections against self-incrimination with those of the United Kingdom. It notes that the effect…	2020	10.2478/bjals-2020-0007	0.680776
Distributing Leadership or Distributing Tasks? The Practice of Distributed Leadership by Management and Its Limitations in Two Spanish Secondary Schools.The need to explore new forms of leadership in schools, among other available alternatives, leads to the reflection upon the way in which-specifically from the principal's office-it is developed, implemented and distributed. This paper presents t…	2020	10.3390/educsci10050122	0.721598
NEW PUBLIC MANAGEMENT, EDUCATION AND SCHOOL MANAGEMENT.Quality public school as the right of every citizen is an expression that marks the legal discourse that supports the new model of public management proposed in Brazil in the 1990s. However, proclaiming rights is different from realizing them. In fact, much of the academic literature points to difficulties in school organization and managemen…	2020	10.22633/rpge.v24i2.13255	0.722989
'You can't just be a Muslim in outer space': young people making sense of religion at local places in the city.This paper demonstrates how young people make sense of religion through local places in the urban context while moving from youth to young adulthood. We draw on in-depth interviews - including a mental map-making exercise - with twenty-four young Muslims (18-30) from a wide range of cult…		10.1080/13676261.2020.1757632	0.763543
Age does not determine influence: A consideration for children in ministerial service.Leadership and areas of influence are often reserved for the adult community. The youth are mostly regarded as developing beings, with insufficient knowledge and experience to take on leadership roles where influence can be exercised. It is often considered - especially in the context of the church - that the yo…	2020	10.4102/hts.v76i2.5848	0.603112
Bridging the digital divide: Reflections on using WhatsApp instant messenger interviews in youth research.Although there is potential to use instant messaging interviews in youth research, it is important to understand how this method shapes the research encounter and the data produced. This article describes a researcher's use of WhatsApp to conduct digital interviews with young people about the…		10.1080/14780887.2020.1751902	0.691735
Mothering during domestic abuse: Protective agency as a force for change.Background If women's use of agency to protect their children from domestic abuse is considered at all, it is usually in terms of women staying or leaving abusive partners. Elsewhere women's mothering, when they are enduring domestic abuse, is viewed from a perspective that focuses on finding deficits by observation and cate…		10.1177/1473325020917743	0.665373
'Digging in the water?' Grassroots urbanism, the Egyptian state, and the politics of heritage-making in post-revolution Cairo.This article analyzes a week-long workshop held in 2016 in the UNESCO World Heritage Site of 'Historic Cairo'. Organised by an informal 'heritage association' known as the Cairo Heritage School (CHS), the event was part of a broader fluorescence of urban-focused initiative…		10.1080/13527258.2020.1747102	0.695164
The Sporting Exploration of the World; Toward a Fundamental Ontology of the Sporting Human Being.My perspective in this paper is to look at sport and other physical activities as a way of exploring and experimenting with the environing world. The human being is basically the homo movens - born to move. Furthermore, the homo movens is the homo ludens - an active and playful being that explores the…	2020	10.1080/17511321.2019.1572214	0.659647
The schoolboys' revenge: how the golden line entered classical scholarship.The golden line, a Latin versification exercise in British classrooms since at least 1612, appears to have no basis in the classical tradition. It was resisted by the academy for decades - if not centuries. Then, as Latin versification ceded its central role in schools and universities, resistance withered. New generations…	2020	10.1093/crj/clz029	0.658181
The community strike: From precarity to militant organizing.How do insecure layers of the working class resist when they lack access to power and organization at the workplace? Thecommunity strikerepresents one possible approach. Whereas traditional workplace strikes target employers and exercise power by withholding labor, community strikes focus on the sphere of reproduction, target the state, …	2020	10.1177/0020715218810769	0.698772
Value-Centric Education: A Transcending Approach.Value-centric teaching is about creating a memorable learning environment that is attractive, meaningful, and relevant. A teaching philosophy that encompasses a strategic value-oriented approach integrates real-world and translatable experiences. The foundation is transferable. It strives to blend the passion for learning with foundational elements…	2020	10.1123/smej.2019-0037	0.673656
Sand in the Shorts: Experiences of Moral Discomfort in Adapted Physical Activity Professional Practice.Adapted physical activity (APA) practitioners are encouraged to be reflexive practitioners, yet little is known about the moral dilemmas faced as they instruct inclusive physical activity or fitness programs. Professional landscape tensions may arise when diverse organizational demands, policies…	2020	10.1123/apaq.2019-0059	0.641109
The Education of Dispute Resolution in Al Jazeera Al Arabiya: A Case for a Culturally Engaging Pedagogy.In law and business schools, culturally relevant/responsive curricula can aid students' academic success. In this paper, we examine the use of culturally responsive narratives to illustrate principles and practices of dispute resolution (mediation and arbitration) in the Middle East as distinct…	2020	10.3390/educsci10040089	0.668038
What is Global Competence, and What Might it Look Like in Chinese Schools?.What exactly does it mean to be globally competent in a Chinese context in the early 21st century? In this article, we propose a culturally informed re-interpretation of 'global competence' rooted in Eastern and Western traditions. We draw on a longitudinal empirical action-research study of Chinese and foreign teachers wo…	2020	10.1177/1475240920914089	0.676809
The Initial Training of Librarians and Curators in France: A National Mission.France is probably the only European country to have today a national school for training of library and information professionals: Enssib, National Library and Information Science School. An atypical situation, as some countries decided to close their schools of librarianship and entrust the training of their professio…	2020	10.1515/bfp-2020-0001	0.674326
Heritage education, tourism and social inclusion: actions for citizenship.The purpose of this article is to analyse the educational initiatives of two fortified sites in Latin America - the Fortifications complex in the North on the island of Santa Catarina [Brazil] and the Historic District of Colonia del Sacramento [Uruguay]. The socio-educational activities., implemented as a result of tourism…	2020	10.25145/j.pasos.2020.18.013	0.745468
Between Decolonization and Human Capital. Reflections Toward the Expected Role of the Teacher in the Chile Post Transition.The relationship between socioeconomic mobility and school levels has been thematized since the generalization of modern institutionalized education systems. The demand for Chilean quality education is associated with exitism and the formation of Human Capital, crashing with …	2020	10.20511/pyr2020.v8nSPE.498	0.722989
Modern gymnastics in Spain and France. An equidistant and divergent Franco-Spanish relationship in the 19th century.As part of the history of physical exercise, the figures of Francisco Amoros, Hipolito Triat, Eugenio Paz y Vicente Lopez Tamayo laid the empirical and social foundations in France and Spain for 19th century modern gymnastics and bodily culture. The Franco-Spanish connection between…	2020	10.5232/ricyde2020.06004	0.786899
SCHOOL MOVEMENT WITHOUT (?) PARTY, PEDAGOGICAL PRACTICES AND THE EDUCATION OF ETHNIC-RACIAL RELATIONS.This article is part of research that aims to discuss the current tension about the need for neutrality in the pedagogical action guided by the Movimento Escola Sem (?) Partido and how such discussion alters the pedagogical practices affecting the work of the teacher. We will deal with this space…	2020	10.22481/praxisedu.v16i39.6365	0.702804
PRINCIPLES OF HIGHER EDUCATION DEVELOPMENT IN WORKS OF RUSSIAN PHILOSOPHERS AND SCIENTISTS OF 20TH CENTURY.Introduction: the article is devoted to research of higher education various aspects, results of its recognition in national scientific and philosophical thought of 20th century are presented, connection with common European trends of higher school is detected. Views of popular Russian philo…	2020	10.22481/praxisedu.v16i39.6381	0.602844
Essential elements at play in local environmental policy change: A guide for the perplexed.Rapidly evolving environmental problems in urban areas require new policy directions. However, the policy change process can be hard to comprehend, making it difficult to foster needed change. In this paper, a systematic review of international empirical research on sustainable urban water policy is used to…	2020	10.1016/j.envsci.2020.01.023	0.789134
Epistemic justice and everyday nationalism: An auto-ethnography of transnational student encounters in a post-war memory and reconciliation project in Kosovo.This contribution introduces an exercise in epistemic justice to the study of everyday nationalism in post-conflict, transnational (local and international) encounters. It explores how everyday nationalism, in often unexpected and hidden way…	2020	10.1111/nana.12594	0.745286
Fostering Empathy through an Inclusive Pedagogy for Career Creatives.With the emergence of an entire generation of technologically infused learners comes a new challenge for educators to combat their desire for technologically enhanced isolation. The impact of social media on self-absorption and the ramifications of excessive screen time are already evident in our current generation of tech-nativ…	2020	10.1111/jade.12289	0.650175
Drumming and dancing: creative movement for Convention refugee youth in a physical activity space.Convention refugees are individuals who have fled their home countries due to a substantiated fear of persecution. As a consequence, many young Convention refugees are disconnected from their environment as they enter schools and communities and are often misunderstood in their new country due to cul…	2020	10.1080/13573322.2019.1589444	0.665373
Meaningful and contextualised grammar instruction: what can foreign language textbooks offer?.This article explores the methodological approaches offered in grammar exercises in a selection of French as a foreign language textbooks produced for the Scandinavian market. It investigates the extent to which developments within the research fields of second language acquisition and language pedagogy …	2020	10.1080/09571736.2017.1357745	0.686673
The tensions of innovation: experiences of teachers during a whole school pedagogical shift.Education in many countries is heavily influenced by what has been termed a Global Education Reform Movement, based on competition, measurement and comparison. As well as emphasising external accountability, this landscape offers schools, in theory, a degree of autonomy. School-level innovation, however, m…	2020	10.1080/02671522.2019.1568527	0.649755
Schooling from the classroom to the state: Understanding schools as geopolitical sites.In this paper, we make a case for situating the school as a geopolitical site. The geopolitical functions of schools and schooling have long been investigated by geographers: forming national citizens, promoting geostrategic discourses, and disciplining populations, to name a few. However, we advocate an approa…	2020	10.1177/2399654420909396	0.730316
If You Are Not at the Table, You Are on the Menu Lumbee Government Strategies under State Recognition.State recognition of Indigenous nations is a viable, although often overlooked, tool to assert sovereignty. State-recognized Indigenous peoples have persevered to exercise governing authority despite the inability to establish a direct relationship with the federal government. The strategies of s…	2020	10.5749/natiindistudj.7.1.0036	0.799283
Marxist Literary Theory in France: A Review of Lucien Goldmann's and Pierre Macherey's Approaches.This paper makes a comprehensive explanation of Lucien Goldmann and Pierre Macherey's contributions to the marxist literary theory, whose thought has circulated very poorly on the hispanic academic field. By confronting their original ideas with the principal thesis of the most classical and consolid…	2020	10.25145/j.cedille.2020.17.11	0.798109
possible connections between the montessori method and philosophy for children.This paper aims to focus on certain aspects of two education methods: one initiated in the first half of the twentieth century by Maria Montessori, and the other in the second half of that century by Matthew Lipman. The aim - neither comparative nor analytical - is to shed light on the connections and, more specificall…	2020	10.12957/childphilo.2020.46784	0.674538
Youth is not a political position: Exploring justice claims-making in the UN Climate Change Negotiations.Youth articulations of climate change injustice are experiencing an unprecedented moment in the spotlight as, inspired by Greta Thunberg, young people around the world take to the streets demanding justice for their generation in the face of climate emergency. Formal opportunities for youth vo…	2020	10.1016/j.gloenvcha.2020.102036	0.802955
Embryo as 'one of us': Assisted reproductive technologies and the making of 'homo juridicus' in Italy.Biopower is widely seen as one of the main systems of social, political and biological controls in modern Western democracies. Its main purpose consists in the optimization and amelioration of the individual and collective health, wealth and security (Bennett in Technicians of human dignity: bodi…	2020	10.1057/s41292-018-0139-7	0.623567
Waiting for Children's Rights Theory.In this article we argue that what is missing in children's rights studies is not so much the presence of theories, but rather reflections and discussions about the normative relevance, analytical qualities and explanatory powers of the mobilised theories. We consider theorisations in children's rights, first, on the normative level, where there is a need to c…	2020	10.1163/15718182-02801005	0.780309
Legal and practical issues arising from Lehtimaki v Children's Investment Fund Foundation (UK).Next year the Supreme Court will hear the appeal from Lehtimaki v Children's Investment Fund Foundation (UK) [2018] EWCA Civ 1605 ('CIFF') (reported as Children's Investment Fund Foundation (UK) v Attorney General [2017] EWHC 1379 (Ch) at first instance). This article addresses the legal and practical i…	2020	10.1093/tandt/ttz134	0.773099
The nineteenth century liberal tradition and the English School historical narrative.This article uses the framework of traditions of thought and dilemmas to problematize and revise the English School's Expansion Narrative of international relations history in the crucial nineteenth century, when the forms and practices of European international society expanded to dominate the world's internatio…	2020	10.1177/1755088220905876	0.813965
Social inclusion and legal exclusion in a Jewish or democratic state: intermarriage in the Zionist movement and the early State of Israel.Zionists grappled with the implications of intermarriage from as early as the beginning of their movement, though the tensions surrounding intermarriage, religion, and the Jewish nation were amplified with the establishment of Israel in 1948. While many Zionist…		10.1080/13530194.2020.1730157	0.764565
Problematising the (in)visibility of racialized and gendered British Chineseness in youth health and physical cultures.In an increasingly complex world marked by transnationalism and globalisation, the role of physical cultures in everyday life is undergoing change, as people with different orientations to movement and bodies, especially its dominant Western forms, negotiate their relationships t…		10.1080/13573322.2020.1732338	0.655115
Balancing academia and family life The gendered strains and struggles between the UK and China compared.Purpose This paper aims to explore and compare academics' experiences of managing work-life balance (WLB) in the British and Chinese contexts. The authors have three specific purposes. Firstly, to investigate whether there are marked gender differences in either context, given female and male a…	2020	10.1108/GM-06-2019-0093	0.617232
Setting policy and student agency in physical education: Students as policy actors.In turning a spotlight on students in physical education, this paper seeks to extend applications of policy enactment theory, and particularly, the policy actor framework. Following the lead of Stephen Ball and colleagues, the research that this paper draws on examined the various dimensions of context shaping poli…		10.1080/13573322.2020.1722625	0.639295
Narratives and marginalised voices: storying the sport and physical activity experiences of care-experienced young people.Existing research has so far failed to provide opportunities for the stories of care-experienced young people to be heard, especially regarding their perspectives on sport and physical activity. As such, a key aim of this paper was to showcase the stories of three care-experie…		10.1080/2159676X.2020.1725099	0.813494
OPTION FOR EARLY TRAINING IN RESEARCH, EXPERIENCE IN THE CREATION OF A SOCIAL ENTREPRENEURSHIP SEMINAR.This paper presents the general lines of the design of a Social Entrepreneurship Seminar taking up the strategies applied together for its implementation, as well as the way in which its planning and implementation will contribute to the academic and institutional efforts to investigate in a rel…	2020	10.17993/3cemp.2020.090141.41-65	0.606798
The Printing and the School Newspaper. Adjust to Freinet Techniques to the Reality of the 21st Century.Freinet pedagogy is an educational proposal that allows children to express themselves and brings their interests and experiences into the classroom to foster the educational process. For Celestin Freinet, it was the printing press that permitted the exercise of democratization of education. Thi…	2020	10.15581/004.38.217-232	0.672845
The first class: Harold Lang and the beginnings of Stanislavskian teaching in the British conservatoire.This article examines the ground-breaking contribution to UK actor training made by the actor and teacher Harold Lang (1923-1970). Trained at RADA in the early 1940s and part of the circle of flamboyant malcontents surrounding the critic Kenneth Tynan, between 1960 and 1963 Lang taught acting a…	2020	10.1080/19443927.2019.1636856	0.691735
Dirty Body Politics: Habitus, Gendered Embodiment, and the Resistance to Women's Agency in Transforming South African Higher Education.In discussing the difficulty with transformation, research notes that women and Blacks are excluded and marginalised by the cultures and practices within universities in South Africa. While the literature highlights the invisibility of these minorities in universi…	2020	10.1111/gwao.12425	0.671386
Post-crisis precarity: Understanding attitudes to work and industrial relations among young people in the UK.The 2008 crisis crystallised the trend towards 'precarious' labour market conditions which disproportionately affect young people. Few studies since the crisis, however, examine how young people understand and engage with their economic circumstances and industrial relations. This article …		10.1177/0143831X19894380	0.768077
The directionality of uncertainty expressions and the foreign language effect Context and accounting judgement.Purpose This study aims to investigate two issues inherent in accounting judgements: the directional influence of uncertainty expressions and how they might positively or negatively affect accounting judgements and the foreign-language effect (FLE), which refers to the reduction of judge…	2020	10.1108/MEDAR-09-2018-0377	0.638304
Teacher autonomy and teacher agency: a comparative study in Brazilian and Norwegian lower secondary education.Teacher autonomy and teacher agency are positively related to teachers' motivation and engagement in teaching. This paper combines the concepts of teacher autonomy and teacher agency to study how Brazilian and Norwegian lower secondary teachers respond to an accountability system marked b…	2020	10.1002/curj.3	0.645596
Public Schoolteachers' Attitudes about Religious Liberty in the Classroom.As agents of the state rather than private individuals while working, U.S. public schoolteachers' 'free exercise rights' are sharply curtailed to prevent them from (dis)favoring any one religion. Are there public schoolteachers who chafe against these constraints, wishing instead for religious accommodations that would gran…	2020	10.1080/15507394.2019.1668246	0.604921
Uncertain Heirs. Between Legal Incapacity and Patrimonial Discontinuity in Wallachia at the End of 18th and the Beginning of the 19th Century.The starting point of our analysis is the creation, in 1814, at the request of the great boyards of Ioan Caradja's Divan, of a new department the purpose of which was to protect the estates of the prodigal minor children of the boyard-houses, even though an…	2020	10.4000/acrh.11376	0.686673
Scenes of writing and production. Around Walter Benjamin.The article attempts to examine Walter Benjamin's relationship whit the academic institution. A significant fact of this situation is the one that occurs whith the attempt to achieve teaching qualification, and, as we know, it ends up being an unfavorable and unfortunate experience. However, we believe that from this scene, beyond the purel…	2020	10.5281/zenodo.4323227	0.718741
Corpocartographic horizons of ngigua intercultural community theatre.This article refers to the relationship between body and sensitive cartography that relate works entrusted to the students of Language and Culture of the Intercultural University of the state of Tlacotepec Benito Juarez, in San Marcos Tlacoyalco, ngigua region. The exercises are part of the academic tutoring based on art as a to…	2020	10.21676/23897856.3245	0.708259
PROEJA PUBLIC EDUCATIONAL POLICY: BETWEEN THE SPEECH PLAN AND THE PLAN OF ACTION IN THE CONTEXT OF NEOLIBERALISM.In the context of neoliberalism and post-democracy, the alignment between the discourse plan and the action plan can present several problems, such as the management model without participation of the people; without policies, however, with strategies that accommodate conflicts and giv…	2020	10.15628/holos.2020.10597	0.678703
Social Work in Contexts of Political Formation: The Transformative Practice.This article discusses the internship experience, in alternative social and political processes, of students of the Social Work Program at Universidad del Valle. The objective is to critically reflect about the internship and its practices in political contexts of a progressive nature, and about the pedagogical task of So…	2020	10.25100/prts.v0i29.8707	0.840336
POLITICAL SOCIALIZATION PRACTICES IN THE YOUTHFUL CONFLUENCE EMERGING OF THE SOUTH AREA OF THE CITY OF IBAGUE.Objective. The participation of young people in the south area of Ibague is generated under contexts of apathy and social conflict. This academic exercise provides categories such as socialization, political socialization and ideologies, interpreted in the light of practices developed in …	2020	10.17151/eleu.2020.22.1.12	0.890461
COVID-19: Psychosocial Impact on School in Chile. Inequalities and Challenges for Latin America.The Coronavirus-19 (COVID-19) pandemic has exceeded five million cases worldwide, and its consequences have been devastating for health and society in general. As part of the health protocols that seek to mitigate the pandemic's effects, school closures were implemented in most countries, where Chile w…	2020	10.12804/revistas.urosario.edu.co/apl/a.9404	0.618426
The Neoliberal Discourse in Latin American Higher Education: A Call for National Development and Tighter Government Control.Using critical discourse analysis (CDA), we explored how educational leaders and policymakers in Mexico, Peru, Chile, and Argentina address complex issues while responding to - and in fact, developing - broader understandings (discourses) on the role of higher education in L…	2020	10.14507/epaa.28.5610	0.784755
NOTION OF TRUTH IN MEDIA AND DIGITAL SPEECHES TO THE CHALLENGES FOR COMMUNICATION IN DEMOCRACY.With this conference I want to share those knowledge, experiences and desires that, after a long life of Professor of Theory and methodology of Communication research at the Complutense University of Madrid. Knowledge offered by 40 years of teacher and researcher in Communication. Experiences lived than…	2020	10.33732/ixc/10/03Nocion	0.62131
A Brief Approach oriented to the Creation of Shared Value from the University: The Institute of Social Economy and Cooperativism (Indesco), Universidad Cooperativa de Colombia.Purpose: By way of reflection, the aim of this paper is to approach how to create shared value from the Institute of Social Economy and Cooperativism (Indesco), which translates into concrete actions, developed in several o…	2020	10.16925/2357-5891.2020.01.02	0.692537
CRITICISM OF STATOLATRY: CONTRIBUTIONS FROM ANARCHIST PHILOSOPHY TO ANTI-RACIST AND DECOLONIAL PERSPECTIVE.Based on the concept of epistemicide by Boaventura de Souza Santos, we seek to situate the coloniality of knowledge exercised both against anarchist philosophy and the decolonial perspective (which places indigenous and black thinking at the center). We point to the connection between statol…	2020	10.23925/2236-9937.2020v21p54-78	0.744159
The COVID-19 pandemic from the multidisciplinary vision of 28 University Professors of Nayarit, Mexico.This document is a paper of multidisciplinary academic opinion of 27 professors and researchers of the Autonomous University of Nayarit, Mexico. In the manuscript, the pandemic of the COVID-19 disease is approached from different perspectives, with the aim to approach this great problem that has…	2020	10.15741/revbio.07.e976	0.747309
[truncated: 915 more rows]

## Sheet: Sheet2
resumen_sel	fecha_sel	id_sel	probabi
[truncated: 133 more rows]

## Sheet: Sheet3
resumen_sel	fecha_sel	id_sel	probabi
[truncated: 241 more rows]

## Sheet: Sheet4
resumen_sel	fecha_sel	id_sel	probabi
[truncated: 712 more rows]

## Sheet: Sheet5
resumen_sel	fecha_sel	id_sel	probabi
[truncated: 530 more rows]

## Sheet: Sheet6
resumen_sel	fecha_sel	id_sel	probabi
[truncated: 904 more rows]

## Sheet: Sheet7
resumen_sel	fecha_sel	id_sel	probabi
[truncated: 1,669 more rows]

## Sheet: Sheet8
resumen_sel	fecha_sel	id_sel	probabi
[truncated: 593 more rows]

## Sheet: Sheet9
resumen_sel	fecha_sel	id_sel	probabi
[truncated: 16 more rows]

## Sheet: Sheet10
resumen_sel	fecha_sel	id_sel	probabi
[truncated: 63 more rows]

[truncated: 10 more sheets: Sheet11, Sheet12, Sheet13, Sheet14, Sheet15, Sheet16, Sheet17, Sheet18, Sheet19, Sheet20]
